# Supplementary material for: Patients Suffering From Post‐COVID‐19 Syndrome Feature Enhanced Antibody Reactivity Towards Specific Linear Epitopes Within EBV EBNA1
Source: Scand J Immunol. 2026 Jan 10;103(1):e70088. doi: 10.1111/sji.70088 (PMC12789987; doi:10.1111/sji.70088)
Supplement: Supplementary file 2 — Table S1: Data describing the test subjects (demographics, clinical evaluations) and results from experiments determining anti‐nuclear/anti‐cytoplasmic autoantibodies, anti‐cytokine antibodies and cytokine levels in donor's plasma samples. [file SJI-103-e70088-s002.xlsx]

## Sheet: CC cohort
Ordnung		Patient data		Sampling date	Vaccinations & Infections			Autoantibodies (HEp-2 cells)		EBV antibodies (ELISA)				ß2GPI IgG AK(ELISA)	Cardiolipin IgG AK(ELISA)	Cytokine IgG	Cytokine IgG	Cytokine IgG	Cytokine level	Cytokine level
								Signal [1:80]	pattern	cutoff: <20			cutoff: <20	cutoff: <20	cutoff: <12				cutoff=3.58	cutoff=86.76
	new name	Sex	Age at sampling time		Vaccinations (N)	Infections (N)	Date initial infection			EBNA1 IgG (Euroimmun) [RU/ml]	SUM of the signals (specific petides EBNA1 peptide microarray)	EBV CA(IgM) <0.8 negative ≥0.8<1.1 borderline ≥1.1 positive	EBV EA-D(IgG)	ß2 Glycoprotein I IgG Ab (RU/ml)	Cardiolipin IgG Ab (RU/ml)	anti-IFN-omega IgG (MFI)	anti-IFN-alpha 2 IgG (MFI)	anti-IL15 IgG (MFI)	IFN-alpha2 (pg/ml)	IL15 (pg/ml)
1	CC1	female	61	2024-01-08	3	2	2022-09-01	+/-		9.89	26141	0.0634921	6.70149	0	0	344.5	28.25	18.5	7.36	146.18
2	CC2	male	29	2023-06-02	3	3	2022-06-01	+/-		429.47	820738	0.00865801	6.10448	1.63	5.25	147	39.75	21.5	71.32	609.27
3	CC3	female	62	2024-01-08	3	2	2022-10-01	+/-		170.87	982715	0.031746	0	1.85	2.17	59.5	27.75	11.5	14.43	342.77
4	CC4	female	59	2024-01-08	3	2	2022-10-01	+	weak ANA (chromatin -)	412.63	554001	0.0721501	0	1.63	1.45	101	132.75	17.5	12.93	210.34
5	CC5	female	27	2024-01-08	3	2	2022-09-01	+/-		180.3	221267	0.025974	0	0	5.25	170.5	25.75	6.5	57.87	1471.33
6	CC6	female	35	2024-01-08	5	2	2022-12-01	+/-		77.66	153476	0.0865801	8.69154	2.22	2.23	81.5	75.75	23	14.57	403.34
7	CC7	male	44	2024-01-08	3	2	2023-03-01	+/-		62.57	113394	0.0663781	2.17413	1.78	31.65	281.5	33.75	23.5	9.54	311.12
8	CC8	female	44	2024-01-08	3	2	2021-11-01	+	weak ANA (chromatin -)	116.15	464278	0.034632	0	1.56	2.54	130.5	20.25	13.5	25.45	736.65
9	CC9	female	48	2024-01-08	3	1	2022-03-01	+	Cyt (diffuse)	519.3	1603499	0.0808081	5.0597	3.56	1.93	106	49.75	24.5	12.24	235
10	CC10	male	35	2023-06-09	3	3	2022-06-01	-		169.92	851579	0	4.46269	0	0	1162	20.75	12.5	7.01	242.33
11	CC11	female	29	2024-01-09	3	2	2022-09-01	+/-		32.75	1192984	0.0779221	0	1.93	1.45	1158	46.75	17.5	20.44	395.23
12	CC12	female	51	2024-01-10	3	2	2022-06-01	+/-		360	1164518	0.025974	3.21891	1.33	4.89	134.5	33.75	26.5	6.79	164.27
13	CC13	male	55	2024-01-11	6	4	2022-05-01	+/-		132.75	262115	0.0548341	3.56716	1.33	1.27	184.5	56.75	11.5	7.26	284.29
14	CC14	female	56	2023-06-09	3	1	2022-10-01	+/-		506.67	819983	0.017316	1.92537	2.89	0.97	15.5	94.75	10.5	7.68	244.88
15	CC15	female	48	2024-01-11	3	2	2022-03-01	+/-		173.51	237007	0.04329	0	2.22	3.26	113.5	25.75	13.5	11.75	516.88
16	CC16	male	39	2024-01-11	6	3	2023-01-01	-		478.6	1815006	0.112554	0	2.74	2.66	193	40.25	14.5	4.47	170.44
17	CC17	male	45	2023-06-16	3	1	2022-02-01	+/-		192.38	539923	0.0548341	4.21393	1.33	2.3	104.5	36.25	17.5	13.17	240.08
18	CC18	female	50	2024-01-11	4	3	2022-10-01	++	ANA (chromatin +)	150.3	55700	0.0692641	4.71144	2	1.45	220.5	38.75	23	12.74	315.75
19	CC19	female	42	2024-01-11	3	2	2022-04-01	+/-		452.63	1216417	0.00865801	0	1.85	3.56	34.5	44.25	24.5	9.31	235.13
20	CC20	female	51	2023-06-16	3	2	2022-09-01	+/-		79.36	173388	0.0663781	9.18905	2.44	4.83	171	65.75	16.5	25.03	588.82
21	CC21	female	50	2024-01-11	3	3	2022-04-01	+/-		4.76	46794	0.040404	0	1.41	2.6	60	38.75	20	34.66	637.13
22	CC22	female	55	2024-01-11	3	3	2022-10-01	-		140.11	196544	0.124098	2.07463	2.37	5.19	26.5	62.75	7.5	30.59	321.89
23	CC23	female	39	2024-01-11	3	2	2022-03-01	+	weak ANA (chromatin -)	27.28	50210	0.0981241	60.58	2.59	2.05	123.5	24.75	14.5	5.98	224.04
24	CC24	male	51	2023-06-16	3	1	2022-04-01	-		104.45	75759	0.0548341	0	2.52	0	38.5	85.25	11	10.2	237.95
25	CC25	male	32	2023-06-30	3	1	2022-09-01	-		0	70193	0.0750361	2.27363	7.41	21.56	157.5	69.75	21.5	5.79	518.77
26	CC26	male	55	2024-01-18	6	3	2022-05-01	+/-		199.92	1983905	0.025974	14.6617	3.63	2.05	182.5	49.75	120	39.07	777.91
27	CC27	female	51	2024-01-18	3	3	2022-04-01	-		150.3	271745	0.031746	11.3781	1.19	1.51	92.5	74.75	16.5	<3.58	184.88
28	CC28	female	60	2023-07-12	3	1	2022-08-01	-		178.6	548948	0.132756	0	1.7	3.5	40	24.75	11.5	5.24	137.8
29	CC29	female	62	2024-01-19	4	3	2022-03-01	+/-		102	281683	0.0548341	0	0	1.93	59.5	68.75	6.5	8.92	451.21
30	CC30	female	52	2024-01-19	3	1	2022-05-01	+/-		188.23	211809	0.0663781	1.77612	1.33	1.45	174.5	41.75	40.5	6.62	214.31
31	CC31	male	66	2024-01-19	4	2	2022-02-01	+/-		115.02	35470	0.01443	0	2.37	2.54	358.5	21.75	11.5	9.22	199.37
32	CC32	female	40	2023-07-13	3	2	2022-01-01	+	ANA (chromatin +)	176.91	456495	0.031746	0	1.19	3.98	58	39.75	14	19.35	249.26
33	CC33	female	59	2024-01-25	5	3	2021-11-01	+/-	weak ANA (chromatin +)	0	13974	0.0808081	0	4.67	2.17	187	96.75	13.5	11.6	371.17
34	CC34	male	62	2023-07-13	3	2	2022-04-01	-		88.04	251068	0.025974	9.1393	0.67	0	35.5	20.75	10.5	17.95	378.95
35	CC35	female	57	2024-01-25	3	3	2022-05-01	+/-		199.17	89000	0.017316	0	2.67	3.8	123	54.75	20.5	6.97	298.82
36	CC36	female	30	2023-07-14	4	2	2022-03-01	-		135.96	211441	0.0779221	0	1.78	7.17	85.5	51.25	9.5	24.31	410.32
37	CC37	male	31	2024-01-25	3	2	2022-04-01	+/-		91.25	261248	0.0519481	3.26866	1.56	1.45	98.5	23.25	9.5	5.82	173.45
38	CC38	male	55	2024-01-26	3	2	2023-07-01	+/-		165.21	93569	0.034632	8.29353	4.52	3.5	107.5	66.75	34.5	29.24	352.14
39	CC39	female	50	2024-01-31	4	1	2022-04-01	-		95.77	159517	0.046176	1.97512	1.56	0	178	34.75	22	10.14	221.38
40	CC40	female	26	2024-02-06	3	3	2022-10-01	+/-	weak Cyt (diffuse)	0	1654	0.046176	0	1.85	1.87	208.5	26.75	16.5	21.58	351.72
41	CC41	female	63	2023-07-19	3	3	2021-12-01	+/-		106.72	196467	0.0779221	0	2.3	3.38	36.5	51.75	19	11.31	386.56
42	CC42	female	45	2024-02-13	3	2	2022-02-01	+/-		5.11	68408	0.219336	14.5622	0	1.51	136.5	161.75	16	12.87	377.36
43	CC43	female	37	2023-07-26	3	3	2022-03-01	-		0	49358	0.109668	0	11.26	3.26	570.5	32.75	15.5	14.18	270.2
44	CC44	female	56	2024-02-14	3	2	2022-07-01	+/-		173.89	680718	0.415584	0	1.63	4.28	105.5	45.25	9.5	5.89	244.35
45	CC45	female	57	2023-08-03	3	1	2022-04-01	-		10.49	39721	0.0519481	0	1.33	3.74	105.5	86.25	20	16.48	478.3
46	CC46	female	55	2023-08-10	3	1	2022-10-01	-		31.43	140586	0.034632	0	2.37	4.04	139.5	27.25	17	8.09	290.98
47	CC47	male	53	2023-08-15	3	1	2022-06-01	+/-		116.15	278134	0.0750361	5.0597	1.33	4.89	217	16.25	12.5	9.91	470.31
48	CC48	female	59	2023-01-30	3	2	2022-03-01	-		44.08	43781	0.0663781	0	1.7	3.5	108.5	83.75	18.5	10.25	266.65

## Sheet:  PCS cohort
Ordnung		Demographics		Sampling date	Vaccinations & Infections			Clinical data					Autoantibodies (HEp-2 cells)		EBV antibodies (ELISA)				ß2GPI IgG AK(ELISA)	Cardiolipin IgG AK (ELISA)	Cytokine IgG	Cytokine IgG	Cytokine IgG	Cytokine level	Cytokine level
								Symptoms					Signal [1:80]	Pattern	cutoff: <20			cutoff: <16	cutoff: <20	cutoff: <12				cutoff=3.58	cutoff=86.76
	new name	Sex	Age at sampling time		no. of vaccinations (N)	Infections (N)	date initial infection 1	Fatigue	Cognitive impairments	Cardio respiratory	Pain	Predominant symptom type *			EBNA1 IgG (Euroimmun) [RU/ml]	SUM of the signals (specific petides EBNA1 peptide microarray)	EBV CA(IgM) <0.8 negative ≥0.8<1.1 borderline ≥1.1 positive	EBV EA-D(IgG)	ß2 Glykoprotein I IgG Ab (RU/ml)	Cardiolipin IgG Ab (RU/ml)	anti-IFN-omega IgG (MFI)	anti-IFN-alpha 2 IgG (MFI)	anti-IL15 IgG (MFI)	IFN-alpha2 (pg/ml)	IL15 (pg/ml)
1	PCS01	male	54	2023-06-29	5	1	2022-02-01	yes	no	yes	no	CR	-		55.21	376851	0.037518	0	4.81	0	34	31.75	5	6.26	230.51
2	PCS02	female	57	2023-06-29	3	1	2021-11-01	yes	no	no	yes	F	+/-	weak ANA (nucleoli)	187.66	1232891	0.04329	0	0.89	1.51	344	18.75	12	5.46	342.35
3	PCS03	female	39	2023-06-30	2	1	2021-03-01	yes	yes	no	yes	CO	+	ANA (chromatin -)	190.11	540915	0.00577201	0	2	1.27	50.5	63.75	9.5	13.13	435.89
4	PCS04	female	37	2023-06-30	3	1	2022-12-01	yes	yes	yes	yes	MT	++	AND (chromatin -)	81.43	531021	0.04329	0	3.11	2.05	44.5	41.25	15.5	12.22	276.66
5	PCS05	female	58	2023-06-30	3	1	2022-07-01	yes	yes	yes	no	MT	+/-		33.89	53391	0.023088	11.0299	0	0	117	43.25	12.5	13.93	281.22
6	PCS06	female	59	2023-07-05	3	1	2022-02-01	yes	yes	yes	no	MT	+/-		149.92	177684	0.025974	0	4.67	>120	172.5	121.75	21.5	14.14	538.68
8	PCS07	female	48	2023-07-05	3	1	2022-08-01	yes	yes	yes	no	MT	+	Cyt (Golgi?)	99.55	215424	0.040404	0	1.56	2.66	86.5	12.75	11.5	17.24	357.86
9	PCS08	female	31	2023-07-07	3	1	2022-10-01	yes	yes	yes	no	MT	+/-		160.49	44027	0.0750361	0	0	0	92.5	9.75	4.5	10.13	287.26
12	PCS09	female	53	2023-09-28	2	2	2022-08-01	yes	yes	no	yes	MT	+/-		83.32	257276	0.01443	0	2	0	27.5	13.75	6.5	8.28	177.67
13	PCS10	female	61	2023-09-28	3	1	2022-04-01	yes	yes	yes	no	MT	+/-		133.89	1376393	0.0663781	1.72637	0	1.75	255	12.75	10.5	4.31	166.8
14	PCS11	female	23	2023-10-18	3	1	2022-02-01	yes	yes	yes	yes	MT	+/-		463.16	1497262	0.011544	0	5.78	3.92	98	22.25	9.5	64.95	943.26
15	PCS12	female	46	2023-10-19	3	2	2022-04-01	yes	yes	yes	yes	MT	+/-		200.3	1117546	0.0519481	0	2.07	1.33	86.5	28.75	17.5	7.49	234.02
16	PCS13	female	32	2023-10-20	3	1	2022-02-01	no	no	yes	no	CR	+/-		275.09	2020138	0.138528	0	1.19	1.63	518.5	177.75	9.5	6.86	258
17	PCS14	female	55	2023-10-25	3	1	2022-07-01	yes	yes	no	yes	CO	+/-		346.67	1155302	0.020202	0	1.63	0	57.5	22.75	7.5	5.69	227.52
18	PCS15	female	58	2023-10-25	3	1	2022-10-01	yes	yes	yes	yes	MT	+	weak ANA (chromatin -) (1-2nuclear dots)	399.3	758767	0.0779221	14.3632	2	0	161.5	37.75	10.5	12.65	275.67
19	PCS16	female	30	2023-10-27	3	1	2022-03-01	no	no	yes	no	CR	+/-		164.64	1820592	0.0836941	6.10448	1.78	0	157.5	73.75	9.5	9.66	307.43
20	PCS17	female	39	2023-10-27	2	3	2022-02-01	yes	no	no	yes	F	+/-		81.06	859647	0.01443	0	3.7	2.84	64.5	31.75	16	9.81	243.99
21	PCS18	female	38	2023-11-01	5	2	2022-03-01	yes	yes	no	yes	CO	+/-		497.54	2770366	0.00577201	2.42289	0	1.27	99.5	58.75	13.5	14.75	284.43
22	PCS19	female	54	2023-11-01	3	1	2022-03-01	yes	no	yes	yes	CR	+/-		75.96	250087	0.01443	0	1.78	2.3	43.5	17.75	9.5	30.71	544.81
23	PCS20	female	51	2023-11-02	3	1	2022-05-01	yes	no	no	yes	F	++	ANA (chromatin +)	768.42	2172318	0.513709	12.8209	1.93	1.57	153.5	44.75	8.5	8.05	184.95
24	PCS21	male	55	2023-11-08	3	1	2023-02-01	yes	yes	no	no	CO	+	ANA (chromatin -)	175.4	886047	0.0692641	13.6169	3.19	4.1	74	26.75	11.5	10.59	259.41
25	PCS22	female	32	2023-11-10	3	1	2022-08-01	no	yes	yes	yes	MT	+/-		167.66	1138013	0.020202	39.38	1.19	1.69	failed (<50 beads)	failed (<50 beads)	failed (<50 beads)	13.77	258.17
26	PCS23	male	38	2023-11-10	3	1	2022-03-01	yes	yes	no	no	CO	+/-		545.96	1455689	0.0606061	6.75124	3.7	3.2	65.5	31.75	11	25.34	310.82
27	PCS24	male	69	2023-11-23	4	1	2022-10-01	yes	no	yes	no	CR	-		169.36	1404791	0.00577201	0	1.7	0	31.5	10.75	4.5	10.31	192.11
28	PCS25	female	59	2023-11-24	0	2	2022-07-01	yes	yes	yes	no	MT	-		189.92	262754	0.034632	0	2	13.35	65.5	16.75	12	9.74	320.11
29	PCS26	male	61	2023-11-24	3	1	2022-01-01	yes	no	yes	yes	CR	+/-		144.83	171824	0.01443	1.77612	3.56	1.33	192.5	22.75	9	8.73	287.07
30	PCS27	male	50	2023-11-29	3	1	2022-05-01	yes	yes	yes	no	MT	+/-		6.6	182731	0.170274	0	1.93	1.45	44.5	23.75	8.5	18.31	270.38
31	PCS28	female	63	2023-11-29	3	2	2022-12-01	yes	no	yes	yes	CR	+/-		84.45	77923	0.0721501	0	2.81	2.42	33.5	7.75	4.5	10.97	163.89
33	PCS29	female	53	2023-12-07	3	1	2022-10-01	yes	yes	yes	yes	MT	-		515.79	186953	0.0577201	0	2	2.05	135.5	26.75	9	15.45	436.66
34	PCS30	female	63	2023-12-07	2	2	2021-12-01	yes	yes	yes	yes	MT	+/-		143.7	471972	0.046176	0	2.44	1.87	58.5	45.75	15.5	10.08	256.33
35	PCS31	female	54	2023-12-08	3	1	2022-07-01	yes	yes	yes	yes	MT	+/-		94.83	159067	0.017316	2.9204	2.15	1.93	29.5	38.25	8.5	4.14	145.33
36	PCS32	female	36	2023-12-13	3	2	2022-02-01	no	no	yes	yes	CR	+	ANA (chromatin -) (Sp100)	198.6	487123	0.037518	2.07463	2.15	4.4	68	24.75	15.5	<3.58	142.17
37	PCS33	female	45	2023-12-13	2	1	2021-12-01	yes	no	no	yes	F	++	ANA (chromatin +)	30.3	44587	0.031746	0	1.48	2.9	444.5	52.75	15	7.51	145.43
38	PCS34	female	54	2023-12-15	4	2	2022-03-01	yes	yes	yes	no	MT	+/-		150.87	648770	0.0548341	0	2.89	1.93	78.5	26.75	10.5	3.66	131.11
39	PCS35	female	60	2023-12-15	3	1	2023-03-01	yes	no	yes	yes	CR	-		83.32	144025	0.0721501	4.91045	0	3.2	126.5	250.75	18	5.49	129.04
41	PCS36	female	36	2024-01-04	0	2	2021-11-01	yes	yes	yes	yes	MT	-		92.75	39159	0.04329	0	3.56	2.23	179.5	63.25	23.5	7.4	392.68
42	PCS37	female	57	2024-01-04	3	2	2022-03-01	yes	yes	no	yes	CO	-		145.21	398540	0.0721501	0.0348259	3.33	1.57	494.5	19.25	7.5	9.55	231.06
43	PCS38	female	42	2024-01-05	0	2	2021-12-01	yes	yes	no	no	CO	-		580.35	1474258	0.0519481	6.65174	0	0	45.5	11.75	8	13.24	619.05
44	PCS39	male	61	2024-01-17	3	1	2022-03-01	yes	yes	yes	no	MT	-		137.85	142920	0.002886	0	1.26	1.51	260.5	11.25	5	12.53	228.93
45	PCS40	female	50	2024-01-17	0	3	2022-01-01	yes	yes	no	no	CO	-		440.7	215423	0.020202	0	3.7	1.99	55.5	13.25	10.5	4.73	266.4
47	PCS41	female	47	2024-01-19	3	1	2022-07-01	yes	yes	yes	no	MT	+/-		178.98	298036	0.0692641	0	3.33	0	132	44.25	20.5	9.44	264.86
48	PCS42	female	45	2024-01-19	2	1	2022-03-01	yes	yes	yes	yes	MT	++	ANA (chromatin +)	500.35	1.21086e+06	0.380952	48.18	0	0	319.5	113.75	16.5	6.3	330.64
50	PCS43	female	51	2024-01-25	3	1	2022-07-01	yes	yes	no	yes	CO	+/-		138.42	723678	0.049062	3.91542	2.52	0	527	24.25	8.5	11.8	275.61
52	PCS44	female	55	2024-02-29	3	1	2022-08-01	yes	yes	yes	yes	MT	+/-		425.96	1695283	0.0577201	38.78	2.89	2.05	305.5	32.25	27.5	39.46	280.46
53	PCS45	female	19	2024-02-29	2	1	2022-11-01	yes	yes	no	no	CO	-		14.31	136664	0.0606061	0	1.11	0	127.5	13.75	9	4.62	189.69
54	PCS46	female	70	2024-03-01	2	1	2021-02-01	yes	no	yes	no	CR	-		3.97	54117	0.020202	0	1.33	1.57	101	22.75	17.5	5.68	176.21
55	PCS47	male	74	2024-03-06	5	1	2022-12-01	yes	no	yes	no	CR	+/-		174.26	539100	0.040404	0	3.7	0	114.5	21.75	12.5	5.83	642.31
56	PCS48	female	59	2024-03-06	3	1	2022-12-01	yes	yes	yes	no	MT	+	weak Cyt (diffuse)	118.23	265890	0.011544	0	1.48	1.39	67.5	20.75	8.5	4.18	199.7
												* based on medical documentation							0	1
