# Supplementary material for: Patients Suffering From Post‐COVID‐19 Syndrome Feature Enhanced Antibody Reactivity Towards Specific Linear Epitopes Within EBV EBNA1
Source: Scand J Immunol. 2026 Jan 10;103(1):e70088. doi: 10.1111/sji.70088 (PMC12789987; doi:10.1111/sji.70088)
Supplement: Supplementary file 3 — Table S2: Data table containing the results from the EBV EBNA1 peptide microarray experiments. [file SJI-103-e70088-s001.xlsx]

## Sheet: Peptide microarray data
					buffer: no sample (2nd antibody only)						Signals (convalescent cohort)
Peptide no.	AA	Peptide name	Peptide ID	Peptide sequence	buffer 1	buffer 2	buffer 3	buffer 4	buffer 5	buffer 6	CC01	CC02	CC03	CC04	CC05	CC06	CC07	CC08	CC09	CC10	CC11	CC12	CC13	CC14	CC15	CC16	CC17	CC18	CC19	CC20	CC21	CC22	CC23	CC24	CC25	CC26	CC27	CC28	CC29	CC30	CC31	CC32	CC33	CC34	CC35	CC36	CC37	CC38	CC39
1	1	1_MSDEGPGTGPGNGLG	Ebv_Ebna1_Peptide_001	MSDEGPGTGPGNGLG	1	1	2	1	1	1	1	16.5	46.5	206	1218.33	1	1	158.333	28	8435	31.5	88	1	1	28	923.667	1259.67	1.5	1	16	1	53.5	104	1	1	65287.3	66.3333	7.5	183.333	34.5	106.333	246	4	29.3333	1	2.5	140.333	1	1
2	5	5_GPGTGPGNGLGEKGD	Ebv_Ebna1_Peptide_002	GPGTGPGNGLGEKGD	1	1	1	1	1	2.33333	1	182.333	1	208	2897.33	1	1	86.6667	1	271.333	34.5	1	66	1	242	91	676.667	1	4317	1	101.667	6.5	13	2.5	1	65261.3	6.33333	74	137.333	12	70.6667	1	1	1	11.5	1	156	10	74
3	9	9_GPGNGLGEKGDTSGP	Ebv_Ebna1_Peptide_003	GPGNGLGEKGDTSGP	1	1	1.66667	1	1	2	39	178.667	71	396.333	215.667	1	1	52.5	1	56.5	45	1	1	1	119	140.5	32	1	10398	1	1	58.5	110.667	1	1	1361.33	2	69	212.333	27.3333	105.333	28324.3	28.3333	1.66667	2	1	1	62.6667	1
4	13	13_GLGEKGDTSGPEGSG	Ebv_Ebna1_Peptide_004	GLGEKGDTSGPEGSG	1	1	1.33333	1	2.66667	4	74.6667	277.5	80	772	195.5	1	1	53	34.6667	98.6667	279.667	1	1.66667	1	31.6667	47744.7	1	3.5	178.667	1	1	200.667	154.333	1	1	1	117.333	165	315	5	234.667	18284	1	22	1	1	1	83.5	1
5	17	17_KGDTSGPEGSGGSGP	Ebv_Ebna1_Peptide_005	KGDTSGPEGSGGSGP	1	1	1	1	1	1	2.5	142.333	1	270.667	239.333	1	1	1	7.5	1	123.333	1	1	1	1	111	1	1	1	1	69	49615.3	1.5	1	1	64210.3	90.6667	12.5	214.667	1	17.5	18650	1	1	1	1	1	1	1
6	21	21_SGPEGSGGSGPQRRG	Ebv_Ebna1_Peptide_006	SGPEGSGGSGPQRRG	1	1	1	1	1	2.33333	52.3333	32.5	4	1	12994.3	1	1	1	1	1	1	1	1	144	1	40100.3	1	8.33333	1	1	1	27996	1	1	1	60921.3	1	1	70.6667	1	18.5	147	1	1	23.5	19.5	1	1	1
7	25	25_GSGGSGPQRRGGDNH	Ebv_Ebna1_Peptide_007	GSGGSGPQRRGGDNH	1	1.33333	1	1	1	4	1	191.333	53.5	107	1861.67	1	1	1	1.66667	1	1.5	1	1	223	21.6667	12831.7	1	10.5	1	1	1	1	1	9	396.667	725.667	1	1	98	1	1	1	1	1	31.5	17.6667	1	1	5.5
8	29	29_SGPQRRGGDNHGRGR	Ebv_Ebna1_Peptide_008	SGPQRRGGDNHGRGR	1.5	1	1	3	1	1	59.6667	391	1	1	70	399.333	1955.67	1	220.333	78.5	1	245.5	274	1	95.3333	3098.33	173	128.667	411	498.333	9	1	251.667	167.667	3542	173.5	72.3333	47.5	129.333	59.3333	249.667	1	245	123.667	322.667	34	1	155	679.667
9	33	33_RRGGDNHGRGRGRGR	Ebv_Ebna1_Peptide_009	RRGGDNHGRGRGRGR	1	1.66667	2	5.66667	3.5	24	18	458.667	1	1	73	510.333	1504.67	1	70.5	21.5	5.5	67	303.333	2	71.3333	266.667	1	33.5	386.333	511	90	1	93.5	160.333	2991.33	51	76.3333	104.5	121.5	30	292	1	275.5	197	239	140.333	115.5	175	629.333
10	37	37_DNHGRGRGRGRGRGG	Ebv_Ebna1_Peptide_010	DNHGRGRGRGRGRGG	2.5	1.33333	1	1.5	4.5	1	15.3333	445.667	1	1	7	1	979.667	1	64	4.5	75.3333	124.5	219	1.5	4.5	514.667	1	5.5	340.333	449.667	87.6667	1	255	101	2703.67	1	1	70.5	156.333	62.6667	203.667	1	207.333	114.333	198.333	185.667	468.333	168.333	520
11	41	41_RGRGRGRGRGGGRPG	Ebv_Ebna1_Peptide_011	RGRGRGRGRGGGRPG	1.66667	1.66667	1	2	3.66667	1.33333	113.667	560	7.5	1	22	489.333	1478.33	1	1231.67	11.5	38.5	373	270.667	12.6667	173	643.333	1	2.5	89	354.333	148	60.5	452.667	256.667	2049	87.5	169.333	289.333	252.333	42.5	108.5	1	315.333	279	365.333	224	739.667	220.667	449.667
12	45	45_RGRGRGGGRPGAPGG	Ebv_Ebna1_Peptide_012	RGRGRGGGRPGAPGG	1	3.5	1	1	3.66667	2	65	305	1	4437.33	26.6667	1	1212	1	1442.33	12	6.5	293	170	1.66667	1	3339	1	21.5	275.667	205.333	95	1	219	32.5	3061	3961.5	1.33333	52.5	36.5	6.5	60	1	198.333	114	4094	138	189	162.333	376
13	49	49_RGGGRPGAPGGSGSG	Ebv_Ebna1_Peptide_013	RGGGRPGAPGGSGSG	1	1	1	1	1.33333	4	1	28.5	1	1	1	1	1	1	1	1	1	62.5	39	1	7.5	4946.33	1	1	3	1	1	12	1	1	860.667	3532	1	1	33.5	37.3333	1.5	1	1	989.333	2414	1.66667	59	1	1
14	53	53_RPGAPGGSGSGPRHR	Ebv_Ebna1_Peptide_014	RPGAPGGSGSGPRHR	1	1	3	1.5	1.66667	1	1.5	90.5	1	1	1	193.333	1569	1	123.5	3.5	1	12568	61	24.5	291.333	1871	1	20.6667	287	214	23.3333	220.333	204.667	95.5	2926	136	1	65.5	1303.33	1	95.6667	1	148	1237.33	2263.67	19	158.5	120	760.667
15	57	57_PGGSGSGPRHRDGVR	Ebv_Ebna1_Peptide_015	PGGSGSGPRHRDGVR	1.66667	1.66667	1	1	8.66667	1	48	1	1	1	1	1	342	1	3116.33	1	1	5579	179.333	6.5	43	1360	1	1	516.333	1	1	1	1	1	1707.67	86	1	1	24	5	1	1	1	1	1.5	1	1	1	163.667
16	61	61_GSGPRHRDGVRRPQK	Ebv_Ebna1_Peptide_016	GSGPRHRDGVRRPQK	1	6.33333	1	3.5	3.5	1	112	145	16.5	3	16736	436.333	1725.67	1	8634.67	31.5	1	331.667	397.667	31	23	1731	1	207.667	2304.67	596	231.667	81.3333	534.333	233.333	3713	499.5	270.667	200.5	70	331.667	229.667	215	402	140.5	215.667	142.333	444.333	244	407
17	65	65_RHRDGVRRPQKRPSC	Ebv_Ebna1_Peptide_017	RHRDGVRRPQKRPSC	2.5	1.5	1.5	14.6667	1	4.66667	25.5	142.333	1	1	7301.67	294.667	1464.67	1	354.667	19	23.5	269.667	281.667	18.3333	18	297.667	1	122	263.333	207.667	118.667	136.667	451.667	217.667	1416.67	119	166	273.5	40.5	56.3333	259	1	663	177.333	233.667	116.667	263	216	413
18	69	69_GVRRPQKRPSCIGCK	Ebv_Ebna1_Peptide_018	GVRRPQKRPSCIGCK	2	14.6667	1.66667	11	4	1	98	18486.7	4998.33	1251.67	38518.3	1117.33	2476.67	947	2369.67	94.5	282.667	3249.33	1722	10440	275	32551.3	3374.67	349.333	6514.67	525	351.667	5861.33	1080	619.333	689	5310	1319.33	1806	245	1193	894.333	22321.3	1296.67	581	2290.33	8276.33	2111.67	514	662.333
19	73	73_PQKRPSCIGCKGTHG	Ebv_Ebna1_Peptide_019	PQKRPSCIGCKGTHG	1	1	2	1	1	2	5.5	15250	3207.67	426	4592	270.667	1	900	1445.67	20.5	214.333	1680.33	395.333	1196	179.333	31185.7	69	96.3333	4633	332.333	194.333	3881.5	235	93	1278	7382.67	550.333	180	160	64	331.333	46030.7	17	159.667	606.667	5229.5	1474	959	491
20	77	77_PSCIGCKGTHGGTGA	Ebv_Ebna1_Peptide_020	PSCIGCKGTHGGTGA	1	1	1	1	1	3.33333	1	563.333	123.667	680.333	58.5	1	1	694.667	3990	1	75.5	49	1	1	338.333	12348	1	1	1	13.5	1	1	1	1	1	11	1	8.5	325.667	9	200.667	20850	3.5	123.5	1	1	59.5	42.3333	1
21	81	81_GCKGTHGGTGAGAGA	Ebv_Ebna1_Peptide_021	GCKGTHGGTGAGAGA	1	2	2	1	1	1	15.5	956.333	1	483.5	43.5	1	1	1	1	1	96	1	1	1	106.333	1	1	1	1	1	1	1	1	1	1	1	1	590.5	28.5	2	284	1	1	2228.67	1	1	687.333	1	1
22	85	85_THGGTGAGAGAGGAG	Ebv_Ebna1_Peptide_022	THGGTGAGAGAGGAG	1	1	2.5	1	1	3	1	29	1	1	31	226.5	49	1	24.5	1	1	1	142	1	5	611	1	1	1.66667	5	1	9.5	1	10.5	114.667	34.5	1	1	5.5	1	1	14.5	1	52.3333	22.5	5	257.667	1	1
23	89	89_TGAGAGAGGAGAGGA	Ebv_Ebna1_Peptide_023	TGAGAGAGGAGAGGA	1	1	1.66667	1	1.5	4.66667	1	1716.67	817.667	1	938.333	2051.67	1	1	1	315	35	1	5101	14	99.6667	925.5	1	70.5	43	1	5	703.333	1	5	4	706	1	1	7	1.5	28.5	2646	1	2807.67	175.667	1	142.667	1	24.5
24	93	93_AGAGGAGAGGAGAGG	Ebv_Ebna1_Peptide_024	AGAGGAGAGGAGAGG	1	1	1.66667	3.5	3	7.66667	1	354	244.5	1	333	306.333	33.5	1	22.5	295.667	30	1	17029.3	1	7.5	387.5	1	29	29	3	12.6667	121.333	39.6667	5	11	1389.33	1.66667	1	24	2	5	1412	1	116	28	5.5	52	20	28.3333
25	97	97_GAGAGGAGAGGGAGA	Ebv_Ebna1_Peptide_025	GAGAGGAGAGGGAGA	1	1	1	1	1	1.33333	215.333	26648.3	7609.67	65198.3	370	6126	157	9705.33	65305.7	48514	41056	50844.3	4383.67	2477.33	17223.7	12515	21762	1371.67	65041.5	7184	7.5	3372.5	26.5	296.667	1	55243.3	50621	50292.3	28101.7	3877	6414.67	3465.67	1	1268.5	209	3865.33	2259	248	1783.67
26	101	101_GGAGAGGGAGAGGGA	Ebv_Ebna1_Peptide_026	GGAGAGGGAGAGGGA	1	1	1	1	1	1	231.667	22431.7	2164	29593	273.333	2659.67	25	4827.67	60879.7	20880.7	17090.7	27229	1336.33	358	3638	45490.3	18900.7	599	38090.7	3225.33	3.33333	1063.5	171.667	110.667	1	28045.3	5179.33	14410	9001.67	1961	667	1168	1	7428.67	974.333	1750	486	115	2665.33
27	105	105_AGGGAGAGGGAGGAG	Ebv_Ebna1_Peptide_027	AGGGAGAGGGAGGAG	1	1	1.33333	1.33333	1.33333	1.33333	403.667	52257.7	41330	9785.67	577.667	4625.33	1	45827	65194.3	33503.7	45984.7	65031.3	4425.67	15211.3	12841.7	65084.3	10797.3	1780	57905	9180.67	41.6667	3208	143.333	8382.33	1	65170	9034.67	31675.3	35315	5821	584.667	5908.33	1	16041.7	1658.67	9689.33	6564.33	859.333	4436
28	109	109_AGAGGGAGGAGGAGG	Ebv_Ebna1_Peptide_028	AGAGGGAGGAGGAGG	1	1	1.33333	1.33333	1	3	1	7034.67	21367.3	355	31	974.667	1	4470	16631.3	632.333	28238	5283	586.667	11742.3	910.333	64990.3	353	739.667	7346.33	1	3	1371.33	4.5	684	1	46330.7	42.5	562.333	141.333	5373	52.3333	1261.67	1	1930	1	189.667	3439	1	273
29	113	113_GGAGGAGGAGGAGAG	Ebv_Ebna1_Peptide_029	GGAGGAGGAGGAGAG	1.66667	1	1.33333	1	1	2.66667	1	642.333	17056.3	261.667	76	1	1	188.667	907.667	1	746.667	1108.33	680	222	1	976.667	1099.67	1	821.333	1	1	322.667	1	1	1	3032.67	5.5	101.667	36	181.667	49.3333	445.5	1	4	1	30	197.667	1	1
30	117	117_GAGGAGGAGAGGGAG	Ebv_Ebna1_Peptide_030	GAGGAGGAGAGGGAG	1	2.5	1	1.33333	1	2.66667	1	45705.3	49414	5854	205.333	4772	1	13527	59101	7686.67	49734.3	17864	356.333	33457	1931	64975	8632.67	886.667	40896.7	412	13.3333	1052	125	1152.67	1	65074.7	2479.67	13141.3	1300.67	3222.67	432.333	4253	112	3458	383.667	2203.33	5176.33	197	1141.33
31	121	121_AGGAGAGGGAGAGGG	Ebv_Ebna1_Peptide_031	AGGAGAGGGAGAGGG	1	1.66667	3	1	1	1	121.333	44702.7	13049.7	19508	480	7832.67	329	6955.67	18381.3	15947.7	62663.3	55691.3	790	4561	8493	30329.3	48971.7	836.667	28692.7	1619	14.3333	1195.67	626	647.333	1	55297	3942.67	10856	1660	8688.33	3221.67	1786	1	9854.67	1283	2752.33	1268.33	138	880
32	125	125_GAGGGAGAGGGAGGA	Ebv_Ebna1_Peptide_032	GAGGGAGAGGGAGGA	1	1	1.5	1	1	1	333.667	27040.3	50535	14793.5	1217.67	4667.33	376.667	35233.3	65082	38659.3	65048.3	64926	6355.67	36592.7	12734.3	64957.7	48422.3	2869.33	64784.7	10380.3	49.6667	3172.67	205	2325	1	65053.3	28168.3	62695.3	47183.7	11308	985.667	11041.7	1	11027.3	2885.67	31198.3	12888.3	1413.67	6989
33	129	129_GAGAGGGAGGAGGAG	Ebv_Ebna1_Peptide_033	GAGAGGGAGGAGGAG	1	1	1	1	1	1	164.667	7508.67	50436.3	1032.5	218.667	1006.67	1	11912.7	61379	1371.33	65074.3	12610.7	771.333	27417.3	2827	64941.7	2913.67	1377	57273.7	1.66667	27.3333	4320.67	31	2998	1	65086.3	680.667	6043	728.667	7976.33	259.333	1491.5	1	5107	237.333	1713.33	11634	330	1133.33
34	133	133_GGGAGGAGGAGAGGG	Ebv_Ebna1_Peptide_034	GGGAGGAGGAGAGGG	1	1	1.5	1	1	1	1	664.667	19215	108	257.333	161.5	1	189.667	875.333	269.667	368.333	476.333	96.3333	652.667	10	402.667	4889	93.6667	234	1	1	320	1	1	1	742.667	59.6667	158.667	63.5	50.3333	28	3024.5	1	117.333	47	1	211.333	1	46.3333
35	137	137_GGAGGAGAGGGAGAG	Ebv_Ebna1_Peptide_035	GGAGGAGAGGGAGAG	1	3	3.66667	1	1	2.66667	183.333	41350	6058.67	22309	886	4921.67	1	10607.3	38249.7	28498.7	32216.7	64445.3	3528.33	2183.33	17585.3	14579.3	38867.7	1291.33	35071	6617.67	104.333	5233.67	373	381	1	50540.7	8816	19339.7	8039.33	17185	1880	7702.67	1	9668.33	1094.33	10194	2475.33	1180	1272.33
36	141	141_GAGAGGGAGAGGGAG	Ebv_Ebna1_Peptide_036	GAGAGGGAGAGGGAG	1	3.5	1	1	1.66667	1	668	50818	50139.3	47342.7	895	6053	498.333	28991.7	64925	53645.3	65025	65009.3	3139.67	25823	13052	65029.7	55876.3	2754	64895	10563	204.333	6103.33	1078.33	2448.33	1	65000	25633.7	59594.7	48744.3	7497	2361.33	9302.67	1	20438	3897.67	16126.3	10848	1520.67	13390
37	145	145_GGGAGAGGGAGGAGA	Ebv_Ebna1_Peptide_037	GGGAGAGGGAGGAGA	1	1	1.5	1	1	1	124	5219.33	44342.3	3692.67	624	1695.33	108.333	20427.3	59485.7	13933.3	56769	34201	2409	21077	6206	64961	4505.67	1377.33	38099.3	2040	1	1685.33	29.5	1406.33	73	64985	6858.33	21238.3	6884.67	6671.33	368	4127.33	1	6246.67	657.667	8648	13413.7	513.333	1793.33
38	149	149_GAGGGAGGAGAGGGA	Ebv_Ebna1_Peptide_038	GAGGGAGGAGAGGGA	1	1	2	1	1	1	1	6404.33	15288.3	34707.3	36.5	4604.33	1	5600	64968	13844.3	13910.3	8393.67	426.667	11555.7	933.667	64961	2861	550.333	24602.7	1	23.6667	672.333	5	89.5	487	45975	2900.33	12472.3	1156.67	465.667	299	3941.67	4	6000.67	463.667	2172	2754.67	1	1683.67
39	153	153_GAGGAGAGGGAGGAG	Ebv_Ebna1_Peptide_039	GAGGAGAGGGAGGAG	1	1.33333	1	1	1	1.33333	2.66667	11626.7	44580	3558.67	381.667	6215.67	129	48431.7	65012.7	12077.3	62437	32998.3	1659.33	43093	8833.67	64968	5754.33	856.333	61912.3	1633.67	1.5	1645.67	10.5	16401.3	1249	64967.7	4144.33	19228.7	3451	7369.67	618.333	1022	1	6239.33	485	5530.67	12718	739.333	1532.67
40	157	157_AGAGGGAGGAGGAGA	Ebv_Ebna1_Peptide_040	AGAGGGAGGAGGAGA	1	1	1	1	1	1	1	1674.67	24946.3	565.333	292.333	520.667	1	1720.67	9055	557.333	15444	2846	220.333	4596.67	207.333	28012	170	114.333	4838.33	1	1.33333	497	9.5	444	81	27212.7	11.5	744.667	22	626	96.6667	1801	62.6667	1626.67	18	198.333	1137	1	10.5
41	161	161_GGAGGAGGAGAGGGA	Ebv_Ebna1_Peptide_041	GGAGGAGGAGAGGGA	1	1	1	1	1	1	1	1931	8631.33	38947.7	166	6012.67	1	4383.33	55447.3	23744.3	7953.67	11411	605.333	13939.3	826.667	64911.7	2205	391.333	41792	589	20.3333	603	203.667	112.667	1	56225.3	2971.67	16316.3	2811.67	109	290.667	2757.67	56.6667	5723.67	556	2233	1268.33	1	970.667
42	165	165_GAGGAGAGGGAGAGG	Ebv_Ebna1_Peptide_042	GAGGAGAGGGAGAGG	4	1	2	7	1	1	1	6809.33	2730.67	9804	372.333	3598	1.66667	5872	12435	13525.3	34381	41393	759.667	1626	1179.67	9695	12375	305	9965.33	478.667	4.33333	941.333	574	473.333	260.667	45937.7	2620	7082.67	655.333	1790.67	1827.67	2753.67	1	9075.67	845.667	1960	367	9	435.667
43	169	169_AGAGGGAGAGGGAGG	Ebv_Ebna1_Peptide_043	AGAGGGAGAGGGAGG	1	1	1.5	5	1	1.33333	404	14211	21960.3	12162.3	1399.33	7073.33	1	22164.3	65167	60137.3	50241.3	65030.3	6392.33	17139	6325	59427.7	18518.3	898.333	56549.3	5311.33	37.6667	3118	919.333	1115	114	65136	21462.3	54565.3	25899	826.667	1848.67	3618	1	16392.3	1727.33	12735.7	4607.67	865	4408.67
44	173	173_GGAGAGGGAGGAGAG	Ebv_Ebna1_Peptide_044	GGAGAGGGAGGAGAG	1	1	1	1	1	5.66667	197.667	3538.67	46176	1689.67	797	1575.67	372.5	23493	54232	27477.3	43604.3	53494.7	6590.33	21841.3	4933	65104.3	2615.67	677.667	55177.7	2755.33	1	3069	219	1906.33	1	65195.3	9787.67	25591.7	10534.3	627	185.667	9246.67	1	7446	218.5	13814.3	7028	752.667	2218.33
45	177	177_AGGGAGGAGAGGGAG	Ebv_Ebna1_Peptide_045	AGGGAGGAGAGGGAG	1	1	1	1	1	1.33333	102	18967	31615.7	1402	316	4270.67	1	17083	37735.3	8397.33	20968.7	14675.7	649.667	29668.3	926.333	65126	1239	346	29252.7	436	1	783	287.333	721	1	58855.7	1889.33	6712	400.667	141.667	263	2926.5	1	8667.33	316.667	1343.33	4106	241.333	1544.33
46	181	181_AGGAGAGGGAGGAGG	Ebv_Ebna1_Peptide_046	AGGAGAGGGAGGAGG	1	1	3	1	1	1	53.6667	9405	28901.7	5.5	104.5	2871.33	805.333	23596.7	12128	3587.33	14814	9410.67	487	17878	1975.67	65209	5.5	542.667	35854.7	392	1	1190	42.3333	1805.33	1	49875	1262.67	4132.33	146	51.5	8	447	1	7241.67	173	913	3162.5	386	76.5
47	185	185_GAGGGAGGAGGAGAG	Ebv_Ebna1_Peptide_047	GAGGGAGGAGGAGAG	1	1	1.5	1	1	1	2	338.333	5053.67	1	68	106.333	1	207	1724.33	116.333	3531.67	708.333	754.333	218	65	7270	1	2	278.333	1	1	461.333	1	53.5	1	4696	4.66667	71	6.5	3.5	3	125.5	1	205	12.5	1.33333	603.5	1	61.6667
48	189	189_GAGGAGGAGAGGGAG	Ebv_Ebna1_Peptide_048	GAGGAGGAGAGGGAG	1	1	1	1	1	1	1	40114	36365	30862	60.5	4138	1	15053.7	62873.3	7785.33	44679	19739.3	276.667	36839	1618.33	64402.7	5339.67	681.333	44087	310	42	545	213.333	800	1	65278	3166.33	15303.3	1038	3967	678.667	1028.67	1	406	13.5	671	5999.33	23	580.5
49	193	193_AGGAGAGGGAGAGGA	Ebv_Ebna1_Peptide_049	AGGAGAGGGAGAGGA	1	1	1.5	1	1	1	1	24115.3	3376	4114.67	222.333	7722	209.667	4303	3603	7573.67	28937	18920.3	168.667	3928.33	5293.33	5331.33	22554	181.333	15782.3	516.667	3	1009.33	417.667	265	1	38828	575.667	1479.5	118	7853	901	1041	1	3009.33	93.3333	1000	1380.67	2.5	498
50	197	197_GAGGGAGAGGAGGAG	Ebv_Ebna1_Peptide_050	GAGGGAGAGGAGGAG	1	1	1	1	1	2.33333	1	8308.67	2924.67	988.333	185.667	2265.33	1	94.5	510.667	234	7037.33	970.333	1	523	512.333	904.667	14264.7	111.333	573.667	1	1	387.667	1	1	1	4217.33	24.5	184	7	994.333	116.333	6241	55	1925.67	1	1	536.667	61.3333	38
51	201	201_GAGAGGAGGAGGAGA	Ebv_Ebna1_Peptide_051	GAGAGGAGGAGGAGA	1	1	2	1	1	4	1	467.667	7046.33	296	242	275	1	165.333	1218	41.5	1490.67	198	1	426.333	1	1157.67	291	4.5	1158.33	1	65	327.333	1	1	1	5303	18	45	69	104.333	1	7252.33	1	123.333	1	1	13	1	1
52	205	205_GGAGGAGGAGAGGAG	Ebv_Ebna1_Peptide_052	GGAGGAGGAGAGGAG	1	1	1	1	1.66667	3.33333	1	179	5595.67	159.333	230	651	1	153.667	322	95	489.333	93.6667	34.5	1	5	887	960	75.6667	1	212.667	7	261	94	1	1	5309.67	1	6	100.667	33.6667	52	10125.7	9.66667	59.5	1	1	97.6667	1	25
53	209	209_GAGGAGAGGAGAGGG	Ebv_Ebna1_Peptide_053	GAGGAGAGGAGAGGG	1	1	2	1	1	1.33333	1	3603.33	3101.67	1	1151.33	1230	1	127.333	144	340.333	98	1	3875.67	177.667	20	592	217.667	8	1	210.333	24	95	9	1	1	1689.33	28.5	17.5	141.667	14.5	141	7373	1	1582	1.33333	2	1	1	3.5
54	213	213_AGAGGAGAGGGAGGA	Ebv_Ebna1_Peptide_054	AGAGGAGAGGGAGGA	1	1	1.33333	1	1	1	170.667	8707	32493.3	2620	462.333	1770.67	1	12589	65099	10476	57277.7	27988.7	1323	37369	4618.67	58188.3	4493	693.667	57319.3	1110	1	1074.33	51	1139.33	1	64992.3	6242.33	12249.7	6994.67	6760	455.333	3971	1	4600.67	515.667	5283	9268.33	302.667	2060.33
55	217	217_GAGAGGGAGGAGGAG	Ebv_Ebna1_Peptide_055	GAGAGGGAGGAGGAG	1	1	1	1	1	2	78.6667	8730.67	42099.7	158.333	162.667	872.667	1	573.667	53033	1051.33	65003.3	10364	364	30967.7	2075.33	65001	1873.67	1464.33	38685.3	1	12.5	3837.67	109.667	2620.33	1	65031.3	508	2233.67	325	1451.67	33.3333	3419.33	1	595.333	15.5	703.667	5257	1	255
56	221	221_GGGAGGAGGAGAGGA	Ebv_Ebna1_Peptide_056	GGGAGGAGGAGAGGA	1	1	1	1	1	1	1	294	6381.33	1	222.667	552.667	8	4.5	527.333	207.333	275	4.5	79.6667	224.667	1.33333	140.333	3678.67	82.3333	1	1	1	40.5	36.5	2.33333	1	1434	1	81	1	51	1	4247	5.66667	43	113	5.5	157.333	1	77.3333
57	225	225_GGAGGAGAGGAGAGG	Ebv_Ebna1_Peptide_057	GGAGGAGAGGAGAGG	1	1.66667	2	1	2.5	1.66667	73.6667	222.333	1049.67	25	252	432	1	225.667	95	110.333	130	1	893.667	1	12	239.667	55	1	1	1	49	22	1	1.33333	33	366.333	12.6667	13	41	7	27.6667	2983	1	2.5	1	1	52.5	1	1
58	229	229_GAGAGGAGAGGAGAG	Ebv_Ebna1_Peptide_058	GAGAGGAGAGGAGAG	1	1	3	1.33333	1	1	1	674.333	2583.33	1	1036	2406.67	1	199.333	101.5	415.333	134	1	15930.7	3.5	3	830.333	149.333	1	1	1	1	249	145	1	1	1795.67	8	125	112.333	23	52.3333	7248	1	59	110	1	301.333	50.3333	9
59	233	233_GGAGAGGAGAGGAGA	Ebv_Ebna1_Peptide_059	GGAGAGGAGAGGAGA	1	1	2	1	1	1	3.5	203.333	2231	1	1305.33	1723.33	1	1.5	26	193	19	1	2904.33	3.5	28	508.333	63.3333	1	26.5	1	18	260	117.333	1.66667	1	1490.33	1	1	93	8.5	17.5	4890.33	1	70	19.5	1	140.333	1	55.6667
60	237	237_AGGAGAGGAGAGGAG	Ebv_Ebna1_Peptide_060	AGGAGAGGAGAGGAG	1	1	1	1	1.33333	1	1	185	2332.67	1	1580	2420	1	27	29	370	249.667	1	4999.67	1	1	1823.33	1	65.3333	17.5	140.333	103.667	409	1	1	1	2966	1	108.333	83.3333	1	1	3623.5	1	1	123.333	1.33333	97.5	108	132.333
61	241	241_GAGGAGAGGAGGAGA	Ebv_Ebna1_Peptide_061	GAGGAGAGGAGGAGA	1.33333	1	1	1	1	3	1	170	2466	1	296.667	457.333	1	62.6667	363.5	204.667	364.667	37	1	10.5	1	813	1	4	14	37	1	213.667	25	1	1	669.333	1	33	66.6667	4.5	74	1967	1	2.5	34.3333	1	44	1	2
62	245	245_AGAGGAGGAGAGGAG	Ebv_Ebna1_Peptide_062	AGAGGAGGAGAGGAG	1	1	2	1	1	1	8	1	3856	1	183	1169.33	1	117	450	85	57.5	4	147.667	1	1	502.667	686.667	13.6667	1	1	4.33333	318.667	25.5	2	1	1915.33	29.6667	21	103.667	3	15.5	6132.67	1	50	68	1	127.667	75	3.33333
63	249	249_GAGGAGAGGAGGAGA	Ebv_Ebna1_Peptide_063	GAGGAGAGGAGGAGA	1.66667	1	1	1	1	1	1	58.5	1438.33	7.5	433.333	647.333	1	97	217.5	229.667	490.333	16.5	1	13.5	11	780	8.5	1	8	1	17	117	1	1	1	962	1	83	101.667	3.5	30.5	3629.33	1	77.5	1	1	1	128	8
64	253	253_AGAGGAGGAGAGGAG	Ebv_Ebna1_Peptide_064	AGAGGAGGAGAGGAG	1	1	5.5	1	1	1.33333	1	9.5	1945.67	1	89.5	817.333	1	42	342	54	169.667	17.6667	31	1	1	278	425.333	1	1	1	11	330	213.333	1	1	1795	9.5	5	80.6667	16	1	8532.33	1	9.5	68.3333	1	4	6.33333	2
65	257	257_GAGGAGAGGAGGAGA	Ebv_Ebna1_Peptide_065	GAGGAGAGGAGGAGA	1	1	1	1	1	1.66667	1	15	1127.67	1.5	433	552	1	35.5	449.667	118	485.667	1	36.5	14	1	432	1	6.5	1	1	16	181	14.5	1	1	712.333	17.3333	23	45	1	1	3527	1	182.333	1	1	142.333	1	1
66	261	261_AGAGGAGGAGAGGGA	Ebv_Ebna1_Peptide_066	AGAGGAGGAGAGGGA	3	1	1	1	1	1	1	3164.67	7445.33	21491.3	401	2614.33	1	3420	36961.3	25023.7	14097.3	11744	271	16239	486.667	65098.3	1136.33	174.667	43864.7	103.5	27.6667	603.333	13	154	196.333	26968	4588	12347	1682.33	132.333	83	6345.33	1	9125	400.333	3116.67	1651	59.3333	1348.67
67	265	265_GAGGAGAGGGAGGAG	Ebv_Ebna1_Peptide_067	GAGGAGAGGGAGGAG	1	1	1	1	1	4	34.6667	5622	37153	1172.67	411.667	5347.33	2.33333	36374.3	46359.3	14766.3	50216.7	35610	1337	44245.7	3819.33	65152.3	1115.67	312.333	57941.3	557	37.3333	1582.33	281.667	7249.67	1	65133	2914.33	13264	2355	1493.67	352	6484.33	1	11909	373.333	8847.33	11740.7	1194	889.667
68	269	269_AGAGGGAGGAGAGGG	Ebv_Ebna1_Peptide_068	AGAGGGAGGAGAGGG	1	1	1	1	1	1	1	634	3376.67	1.33333	21.5	250.667	1	746.667	1051.5	336	2608.67	1004.33	1	557.333	133.333	5149.67	1	1	551.667	1	1	174	231.667	79	34	2379.33	2	252.667	81	3	5	2282	48	1427	67.6667	175	609.667	23	1
69	273	273_GGAGGAGAGGGAGGA	Ebv_Ebna1_Peptide_069	GGAGGAGAGGGAGGA	1	1	1	1	1.33333	1	45.6667	3433.67	20112	165.5	379.667	1980.67	69	15531.7	18370	18818	20790	28989.7	1808.67	11935	1309	52246.7	280.333	187	11028.5	793	1	801	221.333	601.333	187.333	45418.7	3129	10524.7	1565.67	76	57	2278.33	1	3035.67	394	3912.33	238.5	227.667	425.333
70	277	277_GAGAGGGAGGAGAGG	Ebv_Ebna1_Peptide_070	GAGAGGGAGGAGAGG	1	1	1	1	1	1	1	1379.33	10158.3	1	12.5	282.333	1	2374	740	217.333	3253	1590.33	123.333	1850.33	197	12560.7	1	29	2496.33	1	1	292.667	35	145.333	1	7915.67	106	451.667	9.5	1	1	1963	9	182.5	41.3333	127.333	175.5	4	1
71	281	281_GGGAGGAGAGGAGGA	Ebv_Ebna1_Peptide_071	GGGAGGAGAGGAGGA	1	1	1	1	1.66667	1	1	21.5	253	1	60	564	11	39.5	25	44	190	1	275	9	77.3333	102.5	1	1	1	1	2.5	155	21.6667	2	3	1484.67	35	5	1	5.33333	17.5	1413.5	6.5	1	19.3333	12.5	49.5	83.3333	49.6667
72	285	285_GGAGAGGAGGAGAGG	Ebv_Ebna1_Peptide_072	GGAGAGGAGGAGAGG	1.33333	1	1.33333	1	1	1.33333	1	438	4533	355.667	52	260.667	50.5	165.667	400.333	37.5	370.333	117.5	1	274.333	1	314	1481.67	14	243.333	1	2	180	1	1	1	476.667	1	242	30.5	210.333	30.5	3212.33	1	1	1.33333	1	86.3333	1	1
73	289	289_AGGAGGAGAGGAGGA	Ebv_Ebna1_Peptide_073	AGGAGGAGAGGAGGA	1	1.33333	1	1.33333	1	3.66667	1	289.667	987	169	192.333	774	1	4	22	1	224.667	1	166.667	49.6667	24.3333	228.667	204.667	1.5	24	1	1	203.333	1	1	1	734	3.5	87	83.3333	3	13	6969	1	11	1	1	73.5	4	1
74	293	293_GGAGAGGAGGAGAGG	Ebv_Ebna1_Peptide_074	GGAGAGGAGGAGAGG	1	1.33333	2.5	1	1	1.66667	1	352	6020.33	181	146.333	130.5	1	1	285	1	432	71	1	118.333	4.5	262	1826	58.3333	35.3333	1	1	171.667	1	1	1	260	50.6667	13	32.5	54.6667	5.5	7536.67	7	34.6667	26	1	95	1	1
75	297	297_AGGAGGAGAGGAGGA	Ebv_Ebna1_Peptide_075	AGGAGGAGAGGAGGA	1	1	1	1.33333	1	3	1	336.667	1179	342.667	256.333	1332.33	1	80.5	61	34	282.333	1	100	1	1	344.667	150.667	56	6	1	9.5	218.667	1	1	1	757.667	79.6667	128.333	44	65	90	6196	1	53	22.3333	1	106.333	1	1
76	301	301_GGAGAGGAGGAGAGG	Ebv_Ebna1_Peptide_076	GGAGAGGAGGAGAGG	1	1	1	1.33333	1	1	16.6667	685	7786	217.333	241	29.5	1	3	464.333	100.333	495	215	91.5	191	1	217.5	2622.67	18.6667	248	1	1	213	1	7.5	1	570.667	24.3333	7.5	61	180.667	89.6667	5833.33	1	210.333	1	1	45	1	1
77	305	305_AGGAGGAGAGGGAGA	Ebv_Ebna1_Peptide_077	AGGAGGAGAGGGAGA	1	1	1	1	1	2	182.667	12071.3	2540	25248.7	617.667	2517.33	1	4837.67	50323.3	23695.3	25988.3	39558	1570.67	1366.67	5658	7720.67	7378.67	456.333	27605.3	3055.67	14.3333	2300.67	120.333	138	1	38255.3	12224.7	21229.3	8549	749	873	5243	1	5248	644.333	8459	1293	592	1213.67
78	309	309_GGAGAGGGAGAGGAG	Ebv_Ebna1_Peptide_078	GGAGAGGGAGAGGAG	1	1	1	1	1	7	158.667	33580.3	12376	3910	760.333	4846.67	96	3952.67	33856.7	18940.7	55532.7	38540	704	4573	7282.33	18363	45423	500.667	26050.7	2120.33	1	1675.67	649.667	485.667	1	42188	4367.33	9933.33	2930.33	12096.7	837.667	3630	1	12606.7	320	7837	2575	585	999.667
79	313	313_AGGGAGAGGAGAGGG	Ebv_Ebna1_Peptide_079	AGGGAGAGGAGAGGG	1	1	1.33333	2.5	1	1	3.33333	7727.67	3171.67	1	1000	1216.67	1	120	233.667	340.667	272	1	1422.33	210.667	3	1144.33	271.333	5.5	65.5	1	1	89	9.5	28	1	1606.67	115.333	56	87	1	96.3333	5244.33	1	3428.33	43.5	1	284	6.5	1
80	317	317_AGAGGAGAGGGGRGR	Ebv_Ebna1_Peptide_080	AGAGGAGAGGGGRGR	1	1	1.66667	1	1	1	53.6667	8332	16602.7	223.333	65009.3	8557	15	1764.33	2210	2510	320.333	355.333	58413	57912.3	354.333	64994	444.667	189.667	1559.67	22	1	1752.67	15.5	1.33333	892.333	64982.3	152.333	146.667	176	95.6667	3.66667	13495	1	592.667	1557.67	518.667	406.667	859	892.667
81	321	321_GAGAGGGGRGRGGSG	Ebv_Ebna1_Peptide_081	GAGAGGGGRGRGGSG	1	1	1	1	1.66667	11.3333	1	700.333	207	1	49	1196.33	1	1	1434.67	365.667	164.667	210.667	504.333	21.3333	187.667	7447.33	1	1	458.333	1	1	421	1	1	317.667	21887	1	1	105.333	3	7	1400	1	58	1	64.3333	188.667	1	10.5
82	325	325_GGGGRGRGGSGGRGR	Ebv_Ebna1_Peptide_082	GGGGRGRGGSGGRGR	1	1	1	1.33333	3.33333	1	128.333	467.333	1	3.5	11.5	148	2368.67	1	1231.33	149.333	143.667	357.667	186	3.33333	28	6.5	1	26	443.667	302.333	84.6667	1	326.667	108.667	3100	30.5	1	15	133.667	1	52	1	197.333	277	168.667	6	557.667	219.333	511.667
83	329	329_RGRGGSGGRGRGGSG	Ebv_Ebna1_Peptide_083	RGRGGSGGRGRGGSG	3.33333	1.66667	3	1	1.33333	1	42	128.333	1	1	1	26.5	865.667	1	124.5	1	1	238.333	44.5	1	1	14	1	2	284	215.333	1	1	194.333	35	2064.33	1	1	1	46	1	1	1	70	1	98	36.6667	331.333	169	348
84	333	333_GSGGRGRGGSGGRGR	Ebv_Ebna1_Peptide_084	GSGGRGRGGSGGRGR	1.66667	1	1.33333	7	2.33333	1	1	7	1	1	189.333	1	1	1	1	151	5.5	1	1	1	1	23	1	14.6667	1	1	2	12	1	2	1	1	1	48	79	1	49	461.667	4	5	47	10.5	191	1	1
85	337	337_RGRGGSGGRGRGGSG	Ebv_Ebna1_Peptide_085	RGRGGSGGRGRGGSG	1.33333	1	1	2	1.33333	1	1	1	1	1	4	17	92.5	1	1	1	1	90	1	1.5	4	1	1	14	1	69.5	11	1	1	1	1712.67	1	1	1	27	1	4.5	1	1	1	26.6667	6	155.333	129.333	122
86	341	341_GSGGRGRGGSGGRRG	Ebv_Ebna1_Peptide_086	GSGGRGRGGSGGRRG	1.66667	1	1	1	1	1	1	1	1	1	189.333	1	1	1	17	206.667	62	1	1	1	3.5	6.5	14	112.333	25	1	12	1	50.3333	10	31	1	2.33333	1	45	1.5	7	198.5	2	1	37.6667	1	5.5	1	2.33333
87	345	345_RGRGGSGGRRGRGRE	Ebv_Ebna1_Peptide_087	RGRGGSGGRRGRGRE	1	2.5	1	2	1	6.33333	62.3333	41	1	1	2.5	16.5	801.333	1	144.667	25	1	263.667	169.667	4	1.66667	1	8.5	42.6667	271.333	293.333	24.3333	1	202.333	16.6667	2488.67	1	1	67	1	4.5	9	1	157.667	11	15	59.6667	77.5	73.3333	291.667
88	349	349_GSGGRRGRGRERARG	Ebv_Ebna1_Peptide_088	GSGGRRGRGRERARG	3.5	1	1.33333	1	8	1	10.6667	128.667	1	1	7	73.5	779	1	97.5	17	1	1	222.333	18.3333	20.6667	65.5	1	39.3333	323	265.667	57.3333	3.5	316.333	13.6667	1927.67	1	1	44.3333	12.5	1	45.3333	1	177.667	48.3333	97	21	11	93.6667	264.667
89	353	353_RRGRGRERARGGSRE	Ebv_Ebna1_Peptide_089	RRGRGRERARGGSRE	1	1.5	3.33333	1	1	1	1	1	1	1	53.5	1	67	1	5	30.5	1	1	1	1	40	26	2	1	60	20.6667	4.33333	2	232	4	358.333	1	1	1	17	1	1	1	4.66667	1	1	1	2	1	1
90	357	357_GRERARGGSRERARG	Ebv_Ebna1_Peptide_090	GRERARGGSRERARG	3.5	1	1	1	1	1	8.5	5.5	1	1.33333	317.667	148.5	1	10.5	8.5	97.5	93.6667	1	19.5	1	120	8.5	1	1	1	13	63	1	252	12.5	1	12.5	22	1	13	1	93	591	3.33333	4.5	69.5	1	166.5	1	12.5
91	361	361_ARGGSRERARGRGRG	Ebv_Ebna1_Peptide_091	ARGGSRERARGRGRG	1	1	2	1	1	5	7.5	1	1	1	64	1	1	38	19.5	89.5	66	2.5	7	1	1.5	8.5	1	1	23	9	1	2.5	342.333	14	246	1	2	1	27	1	1	1642.33	1	1	18.5	1	88	1	54.6667
92	365	365_SRERARGRGRGRGEK	Ebv_Ebna1_Peptide_092	SRERARGRGRGRGEK	1	3.66667	1	1	1	8.33333	1	188.333	20.5	1	64.5	20	455	7	10	4.5	1	37	23.3333	1	2.5	14	12.5	7.66667	1	9.5	2.5	1	1	15.3333	41.5	1	1	1	1	1	4	1	1	1	19	3.5	107.333	49	39
93	369	369_ARGRGRGRGEKRPRS	Ebv_Ebna1_Peptide_093	ARGRGRGRGEKRPRS	1	2	1	3.33333	1.5	5	91.6667	395	5.5	1	24	274	839.333	1	139	1	7.5	60.5	121	15.5	26.5	444.667	1	99.3333	192.667	202	95	119.5	279	23.5	949	1	132.333	243.333	19.5	16	143.667	1	571.667	130.333	213.667	1	145.667	1	42.3333
94	373	373_GRGRGEKRPRSPSSQ	Ebv_Ebna1_Peptide_094	GRGRGEKRPRSPSSQ	1	7.33333	1	2.66667	1.66667	1	2	13.5	16.5	1	5.5	74	581.667	1	489.667	10.5	2	25.5	112.333	56	17	109.5	1	21.3333	5	332.333	5	1	1	34	1276	1	1	1.66667	31.3333	3	1	1	107.667	39	5	48.3333	112.5	146.667	69.3333
95	377	377_GEKRPRSPSSQSSSS	Ebv_Ebna1_Peptide_095	GEKRPRSPSSQSSSS	1	1	1	1	1	1	1	1	1	1	1	4	19	1	1	1	1	1	1	1.66667	1	183.667	3	1	1	1	1	1	1	1	656	7	4	1	5	1	1	1	1	1	1	2	1	268.5	1
96	381	381_PRSPSSQSSSSGSPP	Ebv_Ebna1_Peptide_096	PRSPSSQSSSSGSPP	1	1	1	1	1	3.33333	1	1	1	1	23	1	1	1	1	1	1	1	1	1	7	5.5	1	3	37.5	1	1	1	1	4.66667	1	1	1	55	46.3333	14.5	10.5	233.5	47	1	3.5	1	1	2.5	1
97	385	385_SSQSSSSGSPPRRPP	Ebv_Ebna1_Peptide_097	SSQSSSSGSPPRRPP	1	1	1	1	1.33333	1	1	1	21.5	1	1	18	1	1	1	18.5	1	1	1	3.66667	2.5	3	2.5	1	1	1	2.66667	1	1	1	1	1	1	1	14.5	2	1	627.667	6.33333	1	1	1	117.667	1	1
98	389	389_SSSGSPPRRPPPGRR	Ebv_Ebna1_Peptide_098	SSSGSPPRRPPPGRR	5.5	1.66667	4.33333	1	1.33333	1	1	258.333	1	3041.33	1	13	1	1	1	5.5	626.667	10	1	1	29.6667	43	1	1.5	1	612	144.667	15.5	1	3	5	1.5	1	8	45	15.3333	10	1	1	1	1	1	71	3	1
99	393	393_SPPRRPPPGRRPFFH	Ebv_Ebna1_Peptide_099	SPPRRPPPGRRPFFH	4	71	1	62	102.333	92	962	10987	1746	2515.67	1632.33	548	1593	13	29465.7	4900.33	654.333	12245	1274	19295	3379.33	3217	6607.33	3037	1875.67	24039.7	9681.33	4448	3551.33	1522	1901.33	661	3355.33	97.5	3921.33	4719	884	1	596.333	3415	6127.33	1637.67	2537	8509.33	8166
100	397	397_RPPPGRRPFFHPVGE	Ebv_Ebna1_Peptide_100	RPPPGRRPFFHPVGE	8.5	55.6667	3	13	28.6667	63.6667	2279	64907	65014	16694	19532.7	2015	2406.67	27.5	52142.3	39120.3	16639.7	51718	6667.67	60907.3	34182	20641.3	64952	11371.3	24327.7	54324	19114.7	15672	7429	5255	2783.67	2143.33	28421.3	1625	13481	35139.7	3557.67	1	790.667	6900	23824.3	13226	23910	36983.7	35508.3
101	401	401_GRRPFFHPVGEADYF	Ebv_Ebna1_Peptide_101	GRRPFFHPVGEADYF	28.6667	100.667	23.3333	44.3333	39	5.66667	1379.67	24297	6222.33	36444.3	7377.67	2175.67	58872.3	304	64186.3	16355.7	2002	33104.3	2334.33	65205.7	41290.7	8691.33	249.667	6608.67	9589.67	25518.3	15300.7	12543.7	8712.33	3375.67	1971.67	1837	10862.3	843.667	4918	16514.3	1372.33	1	380	5080	13459.3	8791	17994.3	20971.7	25885.7
102	405	405_FFHPVGEADYFEYHQ	Ebv_Ebna1_Peptide_102	FFHPVGEADYFEYHQ	1	1	1	1	1.5	65.6667	115.333	4460	6.5	10651.3	184	2.5	41.3333	493.333	905	1229.33	47	161.333	55.5	264	1	102	5295.33	91	53.5	1	180	2282.5	224	12.6667	117.333	335.333	172	59.3333	1781.67	21772.7	914.333	399	110	4159.33	3643	424	3658.67	13142.3	15029
103	409	409_VGEADYFEYHQEGGP	Ebv_Ebna1_Peptide_103	VGEADYFEYHQEGGP	1.33333	1	1	1	1	3	8518.33	64547.7	153	317.333	3462.67	69.5	353.667	413.333	39678	49704.3	338	2104	391	7504	61	5356	10724	140.667	4	1	1586	3806.33	1257	33.5	259.333	69.5	69	231.667	273.333	4407.67	174.667	1854.33	1	28	37	108.333	4741.33	13	249
104	413	413_DYFEYHQEGGPDGEP	Ebv_Ebna1_Peptide_104	DYFEYHQEGGPDGEP	1.33333	1.33333	5	3.5	1	1	1	6.5	1	161.667	247.333	46	1	59	1	384.667	199.667	78	1	9.5	7	1	10	2.5	1	1	75.3333	46	138.667	2.66667	16	11.5	1	31.5	16.5	1	26.6667	1431.33	1.5	12.5	43.5	54.3333	292	48	1
105	417	417_YHQEGGPDGEPDVPP	Ebv_Ebna1_Peptide_105	YHQEGGPDGEPDVPP	2.5	1	5.66667	1	1	1	1	161.5	325.667	455.333	343.333	2	1	241.333	307	218	232.333	512.333	1	160.667	1	1	128	81.3333	34.5	1	1	219.667	220.667	1	1	10.5	1	28	175.333	15	25.5	1493.33	1	88.3333	156.667	126	415	53.3333	1
106	421	421_GGPDGEPDVPPGAIE	Ebv_Ebna1_Peptide_106	GGPDGEPDVPPGAIE	1	1	2.66667	1	1	2	12922	9915.33	8056.67	56038.3	1549.67	150.667	1	2804.67	5573.33	8456.33	748.667	38746	7787	49128	62.5	350.333	12067	235.667	162	63	270.333	9142.33	4864.67	8	1	934.667	496.667	1046	224	1234.33	82.3333	2204.33	1	324.667	7151	532	22226.7	510.333	2876
107	425	425_GEPDVPPGAIEQGPA	Ebv_Ebna1_Peptide_107	GEPDVPPGAIEQGPA	1	1	1	1	1	4	505.667	1497	820.667	6656.33	22744	3025	5449.67	1216.33	6696.5	30459.3	255	7169.67	50362.7	6916	1.66667	5356.67	831.667	520.667	34	1	1	3090	1771.67	1	1	2114	529	196	488	280.667	663	10354.3	3	28	439	4340.33	2561	3762.33	1
108	429	429_VPPGAIEQGPADDPG	Ebv_Ebna1_Peptide_108	VPPGAIEQGPADDPG	1	3	1	1	1	2.66667	6.33333	3	22.5	1	1576	694	19.5	266	3820	5110	94	1	11200	1	1	1077.67	10	108.333	29.6667	1	89.6667	445.333	327.333	1.5	1	346.333	14	21	83	3.5	2.5	2272.67	1	55.3333	67.6667	96	71	72.6667	1.66667
109	433	433_AIEQGPADDPGEGPS	Ebv_Ebna1_Peptide_109	AIEQGPADDPGEGPS	1	1	1	1	1	1	1	10304	98	716	726.667	20	1	370	7088.33	407.333	571	5.5	515	1730.67	26.5	1624.33	54	64	3.5	258.333	7.5	1611	542.333	430.667	1	61	5.5	218.333	241	61	340	2555.33	1	287	1828.67	32	5055.67	1	349.333
110	437	437_GPADDPGEGPSTGPR	Ebv_Ebna1_Peptide_110	GPADDPGEGPSTGPR	1	1	1	1	1	1	1041.67	14206	1	4265.33	1229.33	30.5	1	160	22884.3	64966	558	348.667	16420.3	408.667	3378.67	6818.67	9734	2008.33	1	1	64.6667	42	3165.67	1859.33	1	226	1	601.333	159.667	1	554.667	766	1	5301	287.333	3381.33	4983.33	5	11201
111	441	441_DPGEGPSTGPRGQGD	Ebv_Ebna1_Peptide_111	DPGEGPSTGPRGQGD	1	1	1	1	3.5	3.66667	872	2800	1	1204.67	859.333	49.5	1	9338	11331	57720.7	370.333	50207	8411.33	22	402	3813	1514.33	1256.33	1	1	5.5	45	1105.33	344	1	104	1.66667	489	279.667	3418	230.667	1942.67	1	638.333	253.333	1173.67	4441.67	120.333	3966.33
112	445	445_GPSTGPRGQGDGGRR	Ebv_Ebna1_Peptide_112	GPSTGPRGQGDGGRR	1	1	1	1	1	4	1	3.5	1	1	243	1	1	295.667	244	347.333	1	2160.33	4	324.333	208	180.5	1	8.5	67	13.3333	107	36.5	1	6.5	169	11.5	137.667	1	252.667	5.5	1	304	26.6667	1	49.3333	1	4	101.667	72
113	449	449_GPRGQGDGGRRKKGG	Ebv_Ebna1_Peptide_113	GPRGQGDGGRRKKGG	1.33333	1	1	1	1.66667	1	67.3333	201	1	1	11	94	843.333	1	17	1	1	480	1	1	155.667	1.5	1	1	28.5	50.3333	1	1	1	157.667	1460.33	84	1	1	1	1	1	1	156.333	1	22.5	30	43.5	62.6667	145.333
114	453	453_QGDGGRRKKGGWFGK	Ebv_Ebna1_Peptide_114	QGDGGRRKKGGWFGK	9	5	19	40	50	15.3333	107	385.333	29	7	220	809	551.667	210.333	284.333	394	335.667	463.333	328.667	29.5	224.333	642.333	1	779	480.667	371.333	292	683.333	1225.67	1157.33	2139.67	519.667	306	1147.33	103	1	647	1	1970.33	768	1004.33	186.333	1463.33	599.333	440.667
115	457	457_GRRKKGGWFGKHRGQ	Ebv_Ebna1_Peptide_115	GRRKKGGWFGKHRGQ	1	1	9	7	1	1	265.667	511.333	200.333	210.667	125.5	480.333	1	270	239	420	290.333	291.333	335.667	244.667	302.333	1668.33	155	2097	286	318	245.667	611.333	751.333	535	1213.33	258.667	181.667	748.667	598.667	423.333	1048.33	1	1082	375	623.333	98.3333	967.667	245	135.333
116	461	461_KGGWFGKHRGQGGSN	Ebv_Ebna1_Peptide_116	KGGWFGKHRGQGGSN	1	10	7.33333	10	8.5	3	4.66667	270	1	44.6667	237	500	6764.33	1	76.3333	151.333	101	200.333	149.333	1	236.333	233.333	1	217.667	278.333	321.333	129	82.5	349.667	95.3333	390	110	49.3333	64.3333	70.5	7.66667	169.667	1	590.333	207	115.333	89	425.667	177.667	153.333
117	465	465_FGKHRGQGGSNPKFE	Ebv_Ebna1_Peptide_117	FGKHRGQGGSNPKFE	1	1	1.33333	3.5	1.66667	1	1	714.333	106.667	488.667	1	875.667	4008.67	1	1	1	1	70.3333	1	1	241	262.667	1	135	90.6667	118.667	134	42	141.667	62	194	26	1	209.333	88.5	8	258.333	1	450.333	20.5	42	1	29	1	1
118	469	469_RGQGGSNPKFENIAE	Ebv_Ebna1_Peptide_118	RGQGGSNPKFENIAE	1	1	1.33333	1	1	1	1	683	53	535	107.667	1	1247	10	8.66667	1	20.5	1	1	30.3333	228	106.333	1	1.5	1	1	84.6667	1	1	79	1	5.5	4	17	284	1.33333	155.333	1	5	34.5	1	1	3	47.3333	1
119	473	473_GSNPKFENIAEGLRA	Ebv_Ebna1_Peptide_119	GSNPKFENIAEGLRA	1	1	7	1	1.66667	5.5	1	1	1	34	80.3333	3	1	9.5	31.5	108.667	11.5	25.5	82.6667	1	6	1	1	1	1	1	213	1	1.66667	1	1	1	13	1.33333	70.3333	1	13.5	1	1	1	1	24.3333	53.5	1	17.5
120	477	477_KFENIAEGLRALLAR	Ebv_Ebna1_Peptide_120	KFENIAEGLRALLAR	1	1	1.33333	1.5	1.33333	2	1.33333	1	1	1	1	1	17.6667	1	1	1	1	1	1	1	1	1	1	1	1	1	1	1	1	1	1	1	1	1	1	1	1	1	1	1	1.5	2	1	1	1
121	481	481_IAEGLRALLARSHVE	Ebv_Ebna1_Peptide_121	IAEGLRALLARSHVE	1	1	1	11	4.66667	1	196	81.6667	1	1	1	179.333	715.667	1	1	1	1	8	35.3333	1	1	1	1	1	249.667	313.333	1	1	1	1	1	30	1	1	1	1	1	1	169.667	1	14.5	1.66667	1	1	169.333
122	485	485_LRALLARSHVERTTD	Ebv_Ebna1_Peptide_122	LRALLARSHVERTTD	9.5	5	6	2.5	10.3333	1	147.333	293.333	6	1	57.5	852.667	634.667	44	139.667	186	77	258.333	336.667	192	272.333	1373	175.333	659	729.667	386.667	11	460	834	569	1999.33	352.333	195.667	684.333	393.333	264	829	1	1221	414	605	139.333	716	422	1022.67
123	489	489_LARSHVERTTDEGTW	Ebv_Ebna1_Peptide_123	LARSHVERTTDEGTW	1	1	1	1	1	1	2	452	1	169.667	1	69.3333	1	1	27	67	147.667	103.667	87.5	31.3333	155.667	63.5	1	1	2	1	5	1	1	35.3333	1527.67	12	1	1	118.667	44	7	1	1	1	1	31	148	24.3333	3.5
124	493	493_HVERTTDEGTWVAGV	Ebv_Ebna1_Peptide_124	HVERTTDEGTWVAGV	1	1	1	1	1	1	50.6667	31.5	48.5	118.333	270.667	1	1	11.5	92.3333	1	191.667	6	1	15	68	100	1	8.5	1	1	13.6667	1	156.667	16.6667	1	69	25.5	61.3333	201.333	84.3333	144.333	191	1	21.5	6	52.6667	145.333	35.5	1
125	497	497_TTDEGTWVAGVFVYG	Ebv_Ebna1_Peptide_125	TTDEGTWVAGVFVYG	140.333	90.6667	8.66667	19.3333	20	28	172	346	184.333	257	321.333	555.667	495.333	417.667	375	280.667	420.667	401	193.333	198.667	104.667	255.667	130.667	239.333	225	52.6667	113.333	178.333	236	163	131.667	168	153.667	207	222.333	189.333	221.667	1	291	114.667	233.667	163	68.5	202.333	133
126	501	501_GTWVAGVFVYGGSKT	Ebv_Ebna1_Peptide_126	GTWVAGVFVYGGSKT	506.667	180.667	99.6667	124.667	111.667	43.3333	754	326.5	496.333	502.667	750	1245.33	980.333	795.667	726.667	355.667	653.333	946	634.667	477	446.333	342	501	698.667	847.667	616	640	510.667	543.667	543.333	660.333	618.667	460	393	562.333	519.333	540	1	818	377.333	484.333	549.667	568.667	646	483
127	505	505_AGVFVYGGSKTSLYN	Ebv_Ebna1_Peptide_127	AGVFVYGGSKTSLYN	630	265.667	219.667	199	196.333	62.6667	802.333	734	778	810.333	981.333	1228.33	1821.33	733	1266.33	866.667	1061.33	1331.67	1026.67	772.333	703.667	737.333	495.333	1113	1334.33	717.667	676	517.667	807	746	900	935.333	486	511.333	813.333	833.667	863.667	1	807	458.333	788.667	740.333	825.667	1087	499
128	509	509_VYGGSKTSLYNLRRG	Ebv_Ebna1_Peptide_128	VYGGSKTSLYNLRRG	25.5	65.3333	38.3333	41.3333	33.6667	26.6667	318	490	1	141	235.667	985.333	1939.67	204	530.333	476	439	478	621	369	319.667	1392.33	239.667	1285.67	721.333	370.667	280.667	417.333	1365	1052	2452	425	447.333	1112	572.667	379.667	1216	1	1251	478.667	967.667	318	1099.67	569	1127
129	513	513_SKTSLYNLRRGTALA	Ebv_Ebna1_Peptide_129	SKTSLYNLRRGTALA	2.33333	18	14.3333	6.5	6.5	1	226.333	694.333	1	1	163.667	491.667	2824.67	2387	663.333	279.667	130	740.667	648.667	279	236.667	1214	197	797.667	810.667	508	264	283.333	968.333	789.333	1968.33	314	384	447.667	376	275.667	829	1	1026.33	453.667	608	451.667	1109.67	486	810.667
130	517	517_LYNLRRGTALAIPQC	Ebv_Ebna1_Peptide_130	LYNLRRGTALAIPQC	1	7	5	14.3333	5	25	102.333	200.5	133	298.333	164.667	729.333	2	7.5	587.667	339.667	262.667	247.667	314.667	1032	454.667	3720	609.333	5258.33	1168.33	320.667	486.667	1254	2805	5415.33	3335.67	788.333	1143.33	2916.67	1079.33	869.333	4363.67	1	1785.67	1159.33	4307.67	431.667	4943.67	1342.33	1666.33
131	521	521_RRGTALAIPQCRLTP	Ebv_Ebna1_Peptide_131	RRGTALAIPQCRLTP	1.66667	1.5	16	7	1	46.3333	197	584.333	188.333	219	155.333	673.667	439	1	547	265	371.333	74	329.333	531	393.667	1658	295	1621.33	472.333	180.667	311.333	652.333	1969	1739	959.333	133.5	590	1515	741.333	492.667	2117	1	991.333	614	1121	91.6667	1467	389.667	883
132	525	525_ALAIPQCRLTPLSRL	Ebv_Ebna1_Peptide_132	ALAIPQCRLTPLSRL	198.667	319	104.333	115	53.3333	64.6667	752	1266.67	509.667	665.667	740.667	1716.67	4369.67	506.333	1364.33	952.333	1025	1114	1316	1024.67	613	2491.67	658.667	3579	1145	1382.67	802.333	909.333	2240.67	1861.67	2907.33	660.667	744	1404.33	796.333	961.333	1682.67	1	1254	763.333	1367.33	466	1834.67	1038.67	1176.33
133	529	529_PQCRLTPLSRLPFGM	Ebv_Ebna1_Peptide_133	PQCRLTPLSRLPFGM	87.3333	135	45	59.6667	74.6667	63	645.333	644.667	284.667	394	569.333	1291	3661.67	444	1000.67	673.667	612	750	794.333	668	427	2035	493.333	1003.67	1274	888.667	672.667	727.667	1658	1571.33	3274.67	602.667	843.667	1366.33	820.667	520.333	1344	1	1755	932.333	357	439.333	1506	741.667	1278
134	533	533_LTPLSRLPFGMAPGP	Ebv_Ebna1_Peptide_134	LTPLSRLPFGMAPGP	1	1	1.66667	1	5	1	154	40.5	150.667	35	77.3333	277	304.667	1	180.333	271.333	96	271.333	211.333	177.667	63	131.5	109.667	92.3333	179	1	16.3333	1	1	10.5	1	193.667	14	1	97	121.333	96.3333	1	47.6667	56.6667	3.66667	5.5	145.333	2.5	188
135	537	537_SRLPFGMAPGPGPQP	Ebv_Ebna1_Peptide_135	SRLPFGMAPGPGPQP	1	1	1	1	1	8.5	5.5	1	16	1	7.5	1	1	1	1.5	335.667	1	1	1	1.5	188	3.5	21	42	1	1	1	1	1	1	1	1	1	1	77	6	1	1	178	1	1	1	1	1	1
136	541	541_FGMAPGPGPQPGPLR	Ebv_Ebna1_Peptide_136	FGMAPGPGPQPGPLR	1	1	1	1	1	4.5	1	79.5	51.5	1	176	1	1	1	13.5	550.667	24	113	1	2	148.333	55	89.6667	1	1	1	1	1	1	1	485.333	1	1	1	1	12.5	33.6667	1	1	2	210	2	229.667	1	1
137	545	545_PGPGPQPGPLRESIV	Ebv_Ebna1_Peptide_137	PGPGPQPGPLRESIV	1.5	1	1	1	1	3	76	107.5	1	234.667	243.333	1	1	1	1	1	318	1	1	4.5	210.667	151.5	102.667	159.667	1	1	65	360.333	281.667	38.5	1	119.667	23.3333	186.333	150.667	111	122.333	1	54.6667	122.333	143	4	125.333	1	5.5
138	549	549_PQPGPLRESIVCYFM	Ebv_Ebna1_Peptide_138	PQPGPLRESIVCYFM	372	337.333	94.3333	213.333	159	184.333	1493.67	1196.33	634.333	804.667	1532	2529	2679.67	1904.33	597.667	1279.33	1113	1952	961.333	1012.33	1247.67	1430.67	782	1175	1914.67	1326.67	1111	1306	1110.67	755.667	2051	848.333	1195.67	1059.67	855.667	525.667	1214	1	1332.33	967	714	769.667	1564.33	1423.33	431.667
139	553	553_PLRESIVCYFMVFLQ	Ebv_Ebna1_Peptide_139	PLRESIVCYFMVFLQ	91.3333	102	55	11	35.3333	10.6667	227.667	300.333	123	130.667	395	308.333	495.667	316.333	93.3333	243	119.667	90.6667	164.667	4.5	186.667	306.333	182.333	478	90	201.667	218.667	153	29	51	262	125.333	98.3333	130.667	65.6667	25	191	867	169	151.333	29.5	33.6667	43.5	42	48
140	557	557_SIVCYFMVFLQTHIF	Ebv_Ebna1_Peptide_140	SIVCYFMVFLQTHIF	106	1.5	3.66667	15.5	4	2.33333	98	34.5	25	4	107	232	44.5	43	11	22.5	42.3333	1	1	15	1	22	1.33333	33.3333	6	165.667	31	39.6667	9.5	8	193	1	96.3333	73.3333	24.5	32.3333	128.667	1	173.667	116.333	112.333	1	23	1.33333	1
141	561	561_YFMVFLQTHIFAEVL	Ebv_Ebna1_Peptide_141	YFMVFLQTHIFAEVL	1	2	1	2	1	3	5	10	1	1.33333	6	8.5	165.333	1	3	1	1	15	1	4	113	21.5	3.5	20.6667	2.5	16.6667	1	1	8	3.5	82	3.5	19	1	1	11	13.3333	97	40.3333	12.3333	1.66667	2	5	1	1
142	565	565_FLQTHIFAEVLKDAI	Ebv_Ebna1_Peptide_142	FLQTHIFAEVLKDAI	1	1.33333	1	1.33333	1.66667	1	1	1	1	37.5	6	29	70.3333	32.5	227.333	52.5	1	1	24	1	1	100.5	1	28.3333	1	1.33333	7.5	10	13.5	1	1	1	37.5	106.5	10.3333	1.5	1	1	1	1	1	6.5	67.3333	4	1
143	569	569_HIFAEVLKDAIKDLV	Ebv_Ebna1_Peptide_143	HIFAEVLKDAIKDLV	1	1	1	1.33333	1	1	16	9	1	1	1	17.3333	9	7.5	551.333	172	266.333	23	11	1	1	1	1	1	1	1	1	1	1	1	1	1	1	1	1	1	1	1	55	1	6	1	1	3	1
144	573	573_EVLKDAIKDLVMTKP	Ebv_Ebna1_Peptide_144	EVLKDAIKDLVMTKP	1	1	1	1	1	1	1	1	90.6667	1	1	1	1	1	1	40.3333	1	1	1	334.667	1	1	1	1	1	1	1	1	1	1	1	1	1	1	1	1	1	1	1	1	1	1	1	1	1
145	577	577_DAIKDLVMTKPAPTC	Ebv_Ebna1_Peptide_145	DAIKDLVMTKPAPTC	1	1	1	1	1	3.5	1	1	1	1	1	1	1	1	1	1	1	1	1	1	1	1	1	1	1	1	1	1	1	1	1	1	1	1	1	1	1	1	1	1	1	1	1	1	1
146	581	581_DLVMTKPAPTCNIRV	Ebv_Ebna1_Peptide_146	DLVMTKPAPTCNIRV	183.667	70	1	6	1	4	89.3333	12.5	1	1	29	78	1	1	452.333	488.667	6	1	1	494	30	1	2.5	9.66667	498	1	3	11	1085.33	19	433.333	5.5	384.333	38.5	64.3333	9.66667	6.5	1	1	1	30.5	277.333	125	65.6667	1
147	585	585_TKPAPTCNIRVTVCS	Ebv_Ebna1_Peptide_147	TKPAPTCNIRVTVCS	142	47.5	5	31	18	9.66667	165	281.667	26.5	52.6667	252.333	251	169.5	33.5	182.667	306	209	224.667	1	79.6667	196	55.5	1	1	218.667	122.667	31.6667	1	140.667	102.333	761	21	10.5	115	93.3333	136	85.6667	1	96	63.3333	97.5	215.667	345.667	212.333	123.333
148	589	589_PTCNIRVTVCSFDDG	Ebv_Ebna1_Peptide_148	PTCNIRVTVCSFDDG	27.5	39	2	1.5	4	1.66667	77.6667	274.5	172	158	460.667	378.333	321.667	373.667	327	392.333	358.667	229.333	230	138.667	178	284.667	138.667	110	278.333	2	199.333	172.667	405.333	133.333	450.667	174.333	206	218.333	239.333	115.333	150	228	177.667	189.333	148.667	216.333	352	206.667	10.5
149	593	593_IRVTVCSFDDGVDLP	Ebv_Ebna1_Peptide_149	IRVTVCSFDDGVDLP	103.667	33	1	2	1.5	1	238.667	739.333	516	460	798.667	565.667	172.667	932.333	711.667	821.333	756	424.333	275.667	352	333	410.333	161.667	276.667	356.667	1	332.333	315.667	844.333	248	41	447	393.667	419.333	370.333	277.667	279.333	814	289.667	246.333	308.333	387.333	919.333	327.333	148.667
150	597	597_VCSFDDGVDLPPWFP	Ebv_Ebna1_Peptide_150	VCSFDDGVDLPPWFP	1	1	1	1	1.66667	1	505.333	1461	439	138.5	1242	1274.33	77	1598	1322	2707.33	1244.67	464.667	340.333	381.667	351.333	653.667	31	464.333	757.667	323.333	276.333	507.333	1600.67	413.667	586.333	4270.33	1044	1057.33	552.333	462	494.667	2823.33	363.333	440	641.667	736.667	1653.67	558	330.667
151	601	601_DDGVDLPPWFPPMVE	Ebv_Ebna1_Peptide_151	DDGVDLPPWFPPMVE	1	1.33333	1.33333	1	1	1	245.333	840	308.333	441.333	892	113	1	568	761	1039.33	790.667	51	173.667	152	202	302	68.5	169.333	366.667	19	282.333	432.667	1135	243.5	281	1724	534	809.333	436.667	247	423	3778.33	252.667	302	335.333	592.333	999.667	283.667	192.333
152	605	605_DLPPWFPPMVEGAAA	Ebv_Ebna1_Peptide_152	DLPPWFPPMVEGAAA	1	1	1	1	1	1	83	248.5	106.5	107.333	487.667	30.5	1	294.667	308.667	558.667	416.667	48.5	5	108.667	183.667	225.667	6.5	134.667	166.333	1	99	136	481.667	116.333	73.5	683.333	221.667	403	230	151.333	89	3802.33	30.6667	143	128.333	269	589	80.3333	28.3333
153	609	609_WFPPMVEGAAAEGDD	Ebv_Ebna1_Peptide_153	WFPPMVEGAAAEGDD	1	1	1.33333	1	1	1	108.667	246.5	89.5	239	860	119.5	1	445.5	491.667	629.667	565	79.5	182	92.6667	92.3333	344	156	211.667	118	1	205.333	294	637.333	127.333	4	214.333	228	304.333	310.333	128.333	276	3219.67	239	135.333	176.667	200.333	386.333	156.333	18
154	613	613_MVEGAAAEGDDGDDG	Ebv_Ebna1_Peptide_154	MVEGAAAEGDDGDDG	1	1	2	1	1	4.33333	43	1	7	15.5	243.333	10	1	269	12.5	134	40.5	1	1	9	11	39	1	1	70	1	4.5	26.5	106	11	1	81.6667	3.5	76.3333	116.333	46.5	84.3333	503.5	1	65	81	12	253.667	1	1
155	617	617_AAAEGDDGDDGDEGG	Ebv_Ebna1_Peptide_155	AAAEGDDGDDGDEGG	1	1	1	1	1	2.5	1	1728.33	20.6667	191.667	329.333	111.333	1	127.667	38	145.5	150.667	299.667	60.6667	1941	10	59.6667	1	36.6667	28	1	58	93	208.333	11	6	136.667	144	97	179	1047.67	83.6667	938	21.3333	18	80	8.33333	495.667	1	2
156	621	621_GDDGDDGDEGGDGDE	Ebv_Ebna1_Peptide_156	GDDGDDGDEGGDGDE	1	1	1	1	1	1	53	536	3	252.333	667	97.5	1	151.667	223.333	595.667	158.333	418	248.667	3544.67	2075	23.5	144	72.6667	8	10.6667	36.3333	71.3333	378.333	1	1	538.667	184	354.667	42	737.333	278	1891	26.3333	82.6667	136.333	25.6667	1208.33	1	1
157	625	625_DDGDEGGDGDEGEEG	Ebv_Ebna1_Peptide_157	DDGDEGGDGDEGEEG	1	1	1	1	1	4.5	1	271	1.66667	41	91	66.5	1	98.6667	1844	214	16.5	652.667	1	1	130.667	12.5	16	8	2.5	11	26	37	26	1	1	224.333	1	61	102	1	1	1156.33	132.333	8	4	5	331	1	5
158	629	629_GDEGGDGDEGEEGQE	Ebv_Ebna1_Peptide_158	GDEGGDGDEGEEGQE	1	1	1	1	1	11	385.667	561.333	97	208	2102	75.5	23.6667	47	4092.33	5303.33	99	2757.33	233.667	134.333	17	55.5	32	142.667	103.5	131.333	58.3333	56	286	89	18	406.333	1	319	56	112	1	6196.67	1	27	242	39.5	1789	45.3333	1
[truncated: 167 more columns]
