# Supplementary material for: Patients Suffering From Post‐COVID‐19 Syndrome Feature Enhanced Antibody Reactivity Towards Specific Linear Epitopes Within EBV EBNA1
Source: Scand J Immunol. 2026 Jan 10;103(1):e70088. doi: 10.1111/sji.70088 (PMC12789987; doi:10.1111/sji.70088)
Supplement: Supplementary file 4 — Table S3: Data table containing the results from the peptide‐ELISA experiments. [file SJI-103-e70088-s004.xlsx]

## Sheet: Tabelle1
			Signals: Corrected OD450 absorption values (corrected for background, i.e. a sample-specific well without peptide)
Peptide name	Uniprot protein ID	Peptide sequence	CC01	CC02	CC03	CC04	CC05	CC06	CC07	CC08	CC09	CC10	CC11	CC12	CC13	CC14	CC15	CC16	CC17	CC18	CC19	CC20	CC21	CC22	CC23	CC24	CC25	CC26	CC27	CC28	CC29	CC30	CC31	CC32	CC33	CC34	CC35	CC36	CC37	CC38	CC39	CC40	CC41	CC42	CC43	CC44	CC45	CC46	CC47
EBNA1_69	P03211	GVRRPQKRPSCIGCK	0.101	1.194	0.823	0.961	2.473	0.463	0.27	0.252	2.038	0.067	0.101	0.552	0.469	2.428	0.151	1.527	2.015	0.131	0.591	0.85	0.875	0.994	0.315	0.164	0.509	1.809	1.587	0.374	0.433	1.817	0.279	2.428	0.897	0.117	1.228	0.7	1.151	1.964	0.492	0.202	0.858	0.359	0.473	2.399	0.185	0.483	0.199
EBNA1_169	P03211	AGAGGGAGAGGGAGG	0.345	2.422	1.075	2.043	0.237	1.732	0.699	1.862	2.513	1.861	0.709	2.336	1.122	2.126	1.812	1.861	2.291	2.289	3	1.407	0.126	1.829	0.313	2.256	0.001	2.033	2.761	2.589	1.732	2.308	1.931	2.19	0	1.779	2.31	2.306	1.446	0.912	1.88	0	2.04	0.232	0	2.429	0.547	0.857	2.239
EBNA1_205	P03211	GGAGGAGGAGAGGAG	0.07	0.328	1.886	0.317	0.432	0.249	0.083	0.051	0.643	0	0	0.833	0.054	1.196	0.005	0.943	1.29	0.593	0.344	0.043	0.044	0.964	0.069	0.027	0.125	2.371	0.068	0.455	0.025	0.422	0.073	1.082	0	0.026	0.962	0.055	0.092	0.097	0.344	0	0	0.06	0	0.098	0.028	0	0.006
EBNA1_393	P03211	SPPRRPPPGRRPFFH	0.038	0.855	0.801	0.227	1.012	0.088	0.08	0.153	0.737	0.168	0.08	0.283	0.076	1.691	0.355	0.234	1.242	0.12	0.452	0.501	0.389	0.335	0.191	0.088	0.171	0.107	0.524	0.124	0.433	0.618	0.168	0.904	0.589	0.071	0.463	0.569	0.813	0.617	0.27	0.043	0.612	0.092	0.092	0.606	0.056	0.089	0.076
EBNA1_401	P03211	GRRPFFHPVGEADYF	0.007	0.6	0.356	0.639	0.648	0.056	0.774	0.161	0.798	0.263	0.086	0.568	0.065	1.767	0.774	0.312	0.259	0.138	0.477	0.501	0.502	2.197	0.862	0.02	0	0.185	1.047	0.064	0.752	2.299	0.131	0.192	0.089	0.024	0.437	0.92	1.455	1.009	0.69	0	0.587	0.047	0	1.197	0.015	0.113	0.006
EBNA1-405	P03211	FFHPVGEADYFEYHQ	0.267	0.436	0.759	0.925	0.501	0.052	0.893	0.075	0.53	0.454	0.159	0.112	0.001	0.437	0.013	0.02	0.463	0.043	0.059	0.164	0.235	0.989	1.071	0.011	0	2.684	0.44	0.033	0.167	0.678	0.151	0.134	0.081	0.031	0.05	0.372	1.351	0.028	0.628	0.017	0	0.031	0	0.11	0.017	0.02	0.159
CRYAB_3	P02511	IAIHHPWIRRPFFPF	0.152	1.061	0.077	0.534	0.692	0.32	0.327	0.108	1.875	0.621	0.117	0.939	0.291	0.992	0.107	0.53	0.436	0.383	0.858	1.474	0.904	1.721	0.808	0.16	0.497	1.179	1.467	0.357	1.223	1.332	0.894	0.616	0.413	0.148	0.965	1.544	0.288	0.666	0.641	0.15	1.128	0.181	0.354	2.119	0.177	0.475	0.108
[truncated: 54 more columns]
